# Supplementary material for: The double-domain cytidine deaminase APOBEC3G is a cellular site-specific RNA editing enzyme
Source: Sci Rep. 2016 Dec 15;6:39100. doi: 10.1038/srep39100 (PMC5156925; doi:10.1038/srep39100)
Supplement: Supplementary Dataset 4 [file srep39100-s2.xls]

## Sheet: About
Supplementary Table 4
APOBEC3G-mediated RNA editing sites and characteristics

## Sheet: Data
							The double-domain cytidine deaminase APOBEC3G is a cellular site-specific RNA editing enzyme
							Shraddha Sharma1, Santosh K. Patnaik2, Robert T. Taggart1, Bora E. Baysal1*
							Departments of 1Pathology and 2Thoracic Surgery, Roswell Park Cancer Institute
							Buffalo, NY, 14263
id	chromosome	position	reference	variation	plusDNASeq	RNASeq	seqComment	invSeqRepeat	gene	region	variationEffect	proteinSequenceChange	averageVariationLevelAPOBEC3	adjustedP_APOBEC3VsControl_SubreadData	adjustedP_APOBEC3VsControl_TophatData	ACGTCallsAPOBEC3_SubreadData	ACGTCallsAPOBEC3_TophatData	variationLevelSample1APOBEC3_SubreadData	variationLevelSample2APOBEC3_SubreadData	variationLevelSample3APOBEC3_SubreadData	variationLevelSample1APOBEC3_TophatData	variationLevelSample2APOBEC3_TophatData	variationLevelSample3APOBEC3_TophatData
X:75053561-GA	X	75053561	G	G>A	gcaaaccatggtgggtaccacgttc	gaacgugguacccaccaugguuugc	0	uggu	ABCB7	exonic	nonsynonymous SNV	ABCB7:NM_001271697:exon15:c.C1948T:p.H650Y,ABCB7:NM_001271698:exon15:c.C1990T:p.H664Y,ABCB7:NM_001271699:exon15:c.C1951T:p.H651Y,ABCB7:NM_001271696:exon16:c.C2068T:p.H690Y,ABCB7:NM_004299:exon16:c.C2071T:p.H691Y	0.056	5.94e-03	2.14e-02	152	167	0.034	0.055	0.080	0.031	0.051	0.107
2:203411329-CT	2	203411329	C	C>T	caggtaactcctcagttacctttaa	cagguaacuccucaguuaccuuuaa	0	agguaacu	ABI2	exonic	stopgain	ABI2:NM_005759:exon8:c.C1036T:p.Q346X	0.048	1.35e-02	3.19e-02	133	135	0.067	0.038	0.040	0.031	0.068	0.045
14:23063490-GA	14	23063490	G	G>A	ctactgacacctggggaggtacagg	ccuguaccuccccaggugucaguag	0	accu	ACIN1	exonic	stopgain	ACIN1:NM_001164816:exon6:c.C676T:p.Q226X,ACIN1:NM_001164817:exon7:c.C583T:p.Q195X,ACIN1:NM_001164815:exon12:c.C2737T:p.Q913X,ACIN1:NM_001164814:exon13:c.C2818T:p.Q940X,ACIN1:NM_014977:exon13:c.C2857T:p.Q953X	0.215	5.33e-04	6.91e-04	755	791	0.212	0.240	0.194	0.225	0.247	0.213
14:23067566-GA	14	23067566	G	G>A	cagttcactggcggtggccaggctc	gagccuggccaccgccagugaacug	0	cuggc	ACIN1	intronic	NA	NA	0.087	1.48e-02	1.93e-02	63	75	0.056	0.053	0.154	0.053	0.217	0.152
2:9488884-GA	2	9488884	G	G>A	aatgttttggctggtgagcacattt	aaaugugcucaccagccaaaacauu	0	aaugu	ADAM17,IAH1	downstream	NA	NA	0.046	2.46e-02	2.64e-02	141	157	0.081	0.032	0.024	0.077	0.043	0.041
1:154601667-GA	1	154601667	G	G>A	atctcgggccttggtaaggccaata	uauuggccuuaccaaggcccgagau	0	ggccuu	ADAR	exonic	synonymous SNV	ADAR:NM_001025107:exon2:c.C90T:p.T30T,ADAR:NM_001111:exon2:c.C975T:p.T325T,ADAR:NM_001193495:exon2:c.C90T:p.T30T,ADAR:NM_015840:exon2:c.C975T:p.T325T,ADAR:NM_015841:exon2:c.C975T:p.T325T	0.122	9.45e-04	1.89e-03	383	459	0.103	0.112	0.150	0.129	0.126	0.164
10:110133528-CT	10	110133528	C	C>T	acctgaaggctccccttcaaaatcg	accugaaggcuccccuucaaaaucg	0	ugaagg	ADD3	exonic	synonymous SNV	ADD3:NM_001121:exon14:c.C1935T:p.S645S,ADD3:NM_019903:exon14:c.C1935T:p.S645S,ADD3:NM_016824:exon15:c.C2031T:p.S677S	0.055	5.38e-03	7.01e-03	279	313	0.083	0.059	0.024	0.086	0.061	0.042
10:62806522-CT	10	62806522	C	C>T	cagtagccacatctggtttactcag	caguagccacaucugguuuacucag	0	agua	ADO	UTR3	NA	NA	0.065	2.82e-03	4.36e-03	204	245	0.070	0.060	0.066	0.120	0.110	0.078
22:25678909-CT	22	25678909	C	C>T	gtctcttgtcagcacaggagtaagt	gucucuugucagcacaggaguaagu	0	cuu	ADRBK2	exonic	synonymous SNV	ADRBK2:NM_005160:exon9:c.C741T:p.S247S	0.054	1.07e-02	1.24e-02	127	132	0.053	0.060	0.049	0.100	0.071	0.095
5:77034505-CT	5	77034505	C	C>T	gagaaccatgctccttggtcaatct	gagaaccaugcuccuuggucaaucu	0	acca	AGGF1	exonic	nonsynonymous SNV	AGGF1:NM_018046:exon2:c.C298T:p.P100S	0.101	4.36e-03	7.01e-03	129	139	0.095	0.132	0.075	0.148	0.129	0.095
8:140530943-GA	8	140530943	G	G>A	ggcgagcggcgcggagggcacatcc	ggaugugcccuccgcgccgcucgcc	0	gg	AGO2	downstream	NA	NA	0.108	1.21e-02	3.26e-02	77	81	0.100	0.160	0.062	0.100	0.185	0.059
21:43982983-CT	21	43982983	C	C>T	ctctgccctgtcctggggctggctg	cucugcccuguccuggggcuggcug	0	gccc	AGPAT3	UTR3	NA	NA	0.045	2.53e-02	2.68e-02	147	156	0.059	0.040	0.036	0.095	0.052	0.034
1:110022604-CT	1	110022604	C	C>T	tcagctgtgtaccatacagcttgtg	ucagcuguguaccauacagcuugug	0	agcugu	AHCYL1	UTR3	NA	NA	0.052	6.29e-03	1.14e-02	187	210	0.025	0.080	0.052	0.043	0.083	0.045
1:110023024-CT	1	110023024	C	C>T	caccctgcttcccagcatttctgca	cacccugcuucccagcauuucugca	0	ugcu	AHCYL1	UTR3	NA	NA	0.142	1.84e-03	3.04e-03	140	166	0.167	0.129	0.130	0.231	0.167	0.179
6:143061242-CT	6	143061242	C	C>T	cctggctgcccccgcagcggcacct	ccuggcugcccccgcagcggcaccu	0	gcugc	AIG1	intronic	NA	NA	0.173	7.80e-03	2.59e-02	65	68	0.182	0.242	0.095	0.200	0.212	0.080
1:65226709-CT	1	65226709	C	C>T	agtgactgtgtccacagttcatttt	agugacuguguccacaguucauuuu	0	acugu	AK4	UTR3	NA	NA	0.088	6.65e-03	9.91e-03	128	230	0.150	0.047	0.068	0.122	0.048	0.059
15:85655467-CT	15	85655467	C	C>T	cagttcatccaccgatgacacggct	caguucauccaccgaugacacggcu	0	ucauc	AKAP13	exonic	synonymous SNV	AKAP13:NM_001270546:exon4:c.C345T:p.T115T,AKAP13:NM_006738:exon11:c.C4425T:p.T1475T,AKAP13:NM_007200:exon11:c.C4425T:p.T1475T	0.123	1.38e-02	2.39e-02	70	76	0.062	0.212	0.095	0.062	0.216	0.130
1:39005450-CT	1	39005450	C	C>T	ttcaccttgtttccaaggctgagga	uucaccuuguuuccaaggcugagga	0	ccuug	AKIRIN1	UTR3	NA	NA	0.119	1.80e-03	2.81e-03	195	244	0.140	0.090	0.127	0.148	0.124	0.130
16:56363000-GA	16	56363000	G	G>A	gacgcaccttccgaggggaggaagc	gcuuccuccccucggaaggugcguc	0	cuucc	AMFR	exonic	nonsynonymous SNV	AMFR:NM_001144:exon14:c.C1841T:p.S614L	0.067	1.90e-03	5.14e-03	235	250	0.062	0.069	0.070	0.060	0.074	0.076
10:60108996-GA	10	60108996	G	G>A	ttctcatcccgtgatgacggcttcc	ggaagccgucaucacgggaugagaa	0	ucau	ANK3	exonic	nonsynonymous SNV	ANK3:NM_001149:exon5:c.C409T:p.H137Y,ANK3:NM_020987:exon27:c.C3007T:p.H1003Y,ANK3:NM_001204403:exon28:c.C2989T:p.H997Y,ANK3:NM_001204404:exon28:c.C3010T:p.H1004Y	0.185	3.67e-03	8.84e-03	72	81	0.143	0.226	0.185	0.250	0.206	0.171
17:4206483-GA	17	4206483	G	G>A	tcagcttcccagggagctacacaaa	uuuguguagcucccugggaagcuga	0	agcu	ANKFY1	exonic	nonsynonymous SNV	ANKFY1:NM_001257999:exon7:c.C862T:p.P288S,ANKFY1:NM_016376:exon7:c.C736T:p.P246S	0.076	2.74e-03	8.47e-03	175	179	0.088	0.074	0.067	0.088	0.074	0.062
16:89287150-GA	16	89287150	G	G>A	cagggctgggacggaggtccccagt	acuggggaccuccgucccagcccug	0	cuggg	ANKRD11	intronic	NA	NA	0.076	4.11e-02	4.47e-02	54	67	0.091	0.074	0.062	0.071	0.118	0.053
2:197389906-GA	2	197389906	G	G>A	ccattagagggcgatggcccacaga	ucugugggccaucgcccucuaaugg	0	ccau	ANKRD44,SF3B1	intergenic	NA	NA	0.362	1.97e-03	5.39e-03	46	50	0.429	0.294	0.364	0.444	0.316	0.318
9:97983447-CT	9	97983447	C	C>T	gccgccggcctccgccgctagcaaa	gccgccggccuccgccgcuagcaaa	0	cggc	ANP32B	UTR5	NA	NA	0.050	5.04e-03	6.95e-03	151	159	0.033	0.056	0.061	0.071	0.078	0.074
3:184180979-CT	3	184180979	C	C>T	tgctcatgtccccacaaggtgaggt	ugcucauguccccacaaggugaggu	0	cuca	AP2M1	exonic	nonsynonymous SNV	AP2M1:NM_001025205:exon5:c.C554T:p.P185L	0.055	1.90e-03	6.02e-03	295	309	0.062	0.053	0.052	0.049	0.052	0.053
10:74134133-GA	10	74134133	G	G>A	ggacagctgcccggtggggagtgtg	cacacuccccaccgggcagcugucc	0	aca	AP3M1	exonic	synonymous SNV	AP3M1:NM_012095:exon4:c.C477T:p.T159T,AP3M1:NM_207012:exon5:c.C477T:p.T159T	0.066	8.85e-03	2.01e-02	270	271	0.036	0.036	0.125	0.037	0.043	0.118
8:42169835-CT	8	42169835	C	C>T	tgagaaggtgacccgccttcttccc	ugagaaggugacccgccuucuuccc	0	agaagg	AP3M2	UTR3	NA	NA	0.043	1.42e-02	1.56e-02	136	153	0.040	0.046	0.043	0.057	0.059	0.060
14:57289292-CT	14	57289292	C	C>T	ggcagccactcccagtgggttgtag	ggcagccacucccaguggguuguag	0	ccacu	AP5M1	UTR3	NA	NA	0.118	1.32e-02	1.97e-02	81	102	0.143	0.103	0.107	0.167	0.163	0.086
5:112838104-CT	5	112838104	C	C>T	gctcctcttcatcaagaggaagctt	gcuccucuucaucaagaggaagcuu	0	uccucuu	APC	exonic	nonsynonymous SNV	APC:NM_001127511:exon14:c.C2456T:p.S819L,APC:NM_000038:exon16:c.C2510T:p.S837L,APC:NM_001127510:exon17:c.C2510T:p.S837L	0.164	7.90e-03	1.52e-02	98	119	0.214	0.078	0.200	0.105	0.097	0.107
19:46919705-CT	19	46919705	C	C>T	tacctggcagccctgccattagctt	uaccuggcagcccugccauuagcuu	0	uggca	ARHGAP35	exonic	synonymous SNV	ARHGAP35:NM_004491:exon1:c.C1030T:p.L344L	0.089	1.02e-02	1.39e-02	170	194	0.024	0.090	0.154	0.044	0.086	0.159
19:46920363-CT	19	46920363	C	C>T	gccccagctgcccagcttgtgtgga	gccccagcugcccagcuugugugga	0	agcu	ARHGAP35	exonic	nonsynonymous SNV	ARHGAP35:NM_004491:exon1:c.C1688T:p.P563L	0.041	1.19e-02	1.48e-02	185	223	0.029	0.040	0.053	0.026	0.091	0.083
11:120488550-CT	11	120488550	C	C>T	ttatgccttccccactggtattgag	uuaugccuuccccacugguauugag	0	cu	ARHGEF12	UTR3	NA	NA	0.052	4.36e-03	1.01e-02	221	272	0.059	0.044	0.054	0.062	0.038	0.053
1:26774869-CT	1	26774869	C	C>T	tcgtggccttcccatggcacacgcc	ucguggccuucccauggcacacgcc	0	cgug	ARID1A	exonic	nonsynonymous SNV	ARID1A:NM_006015:exon18:c.C4642T:p.H1548Y	0.066	1.62e-02	4.02e-02	82	93	0.045	0.093	0.059	0.038	0.082	0.056
6:157167163-CT	6	157167163	C	C>T	cagcatggcgcccgccatggtgaac	cagcauggcgcccgccauggugaac	0	cauggc	ARID1B	exonic	synonymous SNV	ARID1B:NM_017519:exon9:c.C2964T:p.P988P,ARID1B:NM_020732:exon10:c.C3003T:p.P1001P	0.143	4.43e-03	6.35e-03	67	82	0.125	0.154	0.152	0.222	0.185	0.189
15:74544443-CT	15	74544443	C	C>T	accttctgtctccacagcaggacag	accuucugucuccacagcaggacag	0	cuguc	ARID3B	exonic	synonymous SNV	ARID3B:NM_006465:exon2:c.C507T:p.S169S	0.071	7.56e-03	8.85e-03	118	156	0.100	0.061	0.051	0.100	0.081	0.074
14:58347711-CT	14	58347711	C	C>T	actgttcatcaccatgaaccaaaag	acuguucaucaccaugaaccaaaag	0	guucau	ARID4A	exonic	nonsynonymous SNV	ARID4A:NM_002892:exon15:c.C1237T:p.H413Y,ARID4A:NM_023000:exon15:c.C1237T:p.H413Y,ARID4A:NM_023001:exon15:c.C1237T:p.H413Y	0.125	5.38e-03	1.80e-02	79	86	0.077	0.156	0.143	0.067	0.167	0.115
5:116052036-GA	5	116052036	G	G>A	aagggctgccctggccagggagcct	aggcucccuggccagggcagcccuu	0	ggcu	ARL14EPL	intronic	NA	NA	0.171	6.14e-04	2.06e-02	995	33	0.186	0.138	0.189	0.429	0.312	0.800
1:202138416-GA	1	202138416	G	G>A	gttgaaacccacggtggggatcatg	caugauccccaccguggguuucaac	0	cccac	ARL8A	exonic	synonymous SNV	ARL8A:NM_001256129:exon2:c.C156T:p.T52T,ARL8A:NM_138795:exon2:c.C156T:p.T52T	0.041	1.44e-02	3.42e-02	142	143	0.030	0.036	0.057	0.031	0.036	0.071
12:110435135-GA	12	110435135	G	G>A	ggctctggagacggtggctgcccgg	ccgggcagccaccgucuccagagcc	0	ggc	ARPC3	UTR3	NA	NA	0.065	1.04e-03	2.44e-03	529	661	0.076	0.061	0.060	0.106	0.065	0.063
8:18057223-GA	8	18057223	G	G>A	catttattccacggaggtggagttc	gaacuccaccuccguggaauaaaug	0	uccac	ASAH1	UTR3	NA	NA	0.229	3.77e-03	8.47e-03	64	69	0.308	0.129	0.250	0.231	0.147	0.273
12:48149343-GA	12	48149343	G	G>A	agctgcctgcacgatggtgcaaaca	uguuugcaccaucgugcaggcagcu	0	ugcac	ASB8	UTR3	NA	NA	0.299	2.48e-03	6.99e-03	47	60	0.333	0.231	0.333	0.333	0.212	0.333
6:100650650-GA	6	100650650	G	G>A	tctacacctccaggagtggagagtt	aacucuccacuccuggagguguaga	0	cucca	ASCC3	exonic	nonsynonymous SNV	ASCC3:NM_006828:exon20:c.C3140T:p.P1047L	0.079	3.02e-03	9.43e-03	233	254	0.043	0.095	0.100	0.038	0.097	0.118
1:155343691-GA	1	155343691	G	G>A	gactgacggaccgggtggccatcag	cugauggccacccgguccgucaguc	0	cuga	ASH1L	exonic	nonsynonymous SNV	ASH1L:NM_018489:exon23:c.C8033T:p.P2678L	0.103	7.95e-03	1.63e-02	82	91	0.083	0.128	0.097	0.077	0.159	0.118
12:14497717-CT	12	14497717	C	C>T	cagcgtctgcccccagaagctgcca	cagcgucugcccccagaagcugcca	0	cagc	ATF7IP	exonic	nonsynonymous SNV	ATF7IP:NM_001286514:exon15:c.C3454T:p.P1152S,ATF7IP:NM_018179:exon15:c.C3457T:p.P1153S,ATF7IP:NM_181352:exon15:c.C3481T:p.P1161S	0.085	4.16e-03	7.00e-03	158	175	0.083	0.067	0.106	0.111	0.083	0.127
12:14501943-CT	12	14501943	C	C>T	tcatgaactttccagtactgtacaa	ucaugaacuuuccaguacuguacaa	0	acu	ATF7IP	UTR3	NA	NA	0.119	7.46e-03	1.23e-02	94	111	0.176	0.098	0.083	0.136	0.106	0.095
3:194459914-GA	3	194459914	G	G>A	gacttgaaactgggtaagtttccaa	uuggaaacuuacccaguuucaaguc	0	gaaacu	ATP13A3	exonic	nonsynonymous SNV	ATP13A3:NM_024524:exon4:c.C283T:p.P95S	0.055	3.59e-03	8.99e-03	232	253	0.061	0.062	0.043	0.059	0.057	0.051
12:110349328-CT	12	110349328	C	C>T	tgtcaggcagctcttgcctgaaact	ugucaggcagcucuugccugaaacu	0	ucaggca	ATP2A2	UTR3	NA	NA	0.045	2.16e-02	3.28e-02	138	161	0.029	0.032	0.075	0.024	0.053	0.070
16:67438563-GA	16	67438563	G	G>A	cgattttggcgcggtggcgctgggc	gcccagcgccaccgcgccaaaaucg	0	gcgc	ATP6V0D1	exonic	nonsynonymous SNV	ATP6V0D1:NM_004691:exon8:c.C1021T:p.R341C	0.107	3.47e-03	9.38e-03	161	190	0.061	0.095	0.167	0.105	0.095	0.221
3:113811649-CT	3	113811649	C	C>T	cattcttattccctttaagaatgtt	cauucuuauucccuuuaagaauguu	0	cauucuua	ATP6V1A	UTR3	NA	NA	0.202	8.07e-04	1.67e-03	247	308	0.189	0.215	0.200	0.259	0.221	0.198
14:67338410-GA	14	67338410	G	G>A	ctgtaagttcctgggcaggttttac	guaaaaccugcccaggaacuuacag	0	guaa	ATP6V1D	UTR3	NA	NA	0.140	1.79e-03	2.49e-03	170	208	0.172	0.152	0.097	0.243	0.200	0.158
20:3601022-CT	20	3601022	C	C>T	ctgccagtttctcaggtaaagacat	cugccaguuucucagguaaagacau	0	ucu	ATRN	exonic	nonsynonymous SNV	ATRN:NM_001207047:exon23:c.C3293T:p.S1098L,ATRN:NM_139321:exon23:c.C3641T:p.S1214L,ATRN:NM_139322:exon23:c.C3641T:p.S1214L	0.164	2.06e-03	6.25e-03	88	87	0.188	0.143	0.162	0.200	0.143	0.162
20:56369608-GA	20	56369608	G	G>A	caggcctaccggggtgccggacaga	ucuguccggcaccccgguaggccug	0	ccgg	AURKA	UTR3	NA	NA	0.122	2.09e-03	4.93e-03	161	187	0.167	0.099	0.100	0.189	0.134	0.103
1:1374768-GA	1	1374768	G	G>A	tggtctgtgggcggcggccacaggt	accuguggccgccgcccacagacca	0	cugugg	AURKAIP1	UTR5	NA	NA	0.078	5.05e-03	2.41e-02	125	121	0.050	0.119	0.063	0.056	0.146	0.048
8:38210252-CT	8	38210252	C	C>T	aaagtactcctccgagtattaaaaa	aaaguacuccuccgaguauuaaaaa	0	uacuc	BAG4	exonic	nonsynonymous SNV	BAG4:NM_001204878:exon4:c.C1025T:p.P342L,BAG4:NM_004874:exon5:c.C1133T:p.P378L	0.247	9.45e-04	2.21e-03	151	169	0.258	0.242	0.241	0.324	0.246	0.258
3:52402238-GA	3	52402238	G	G>A	gggaaggaccctggtgagggccaca	uguggcccucaccaggguccuuccc	0	cccu	BAP1	UTR3	NA	NA	0.065	2.46e-03	6.06e-03	208	245	0.048	0.066	0.080	0.047	0.080	0.100
7:73442453-GA	7	73442453	G	G>A	cctgcacagagcggtagctcccaca	ugugggagcuaccgcucugugcagg	0	gagc	BAZ1B	exonic	nonsynonymous SNV	BAZ1B:NM_032408:exon19:c.C4195T:p.R1399C	0.278	1.04e-03	3.89e-03	193	224	0.318	0.296	0.219	0.286	0.339	0.202
1:147622278-CT	1	147622278	C	C>T	tttaggtggccccccacctcctaca	uuuagguggccccccaccuccuaca	0	aggugg	BCL9	exonic	synonymous SNV	BCL9:NM_004326:exon9:c.C2910T:p.P970P	0.125	1.32e-02	4.02e-02	46	49	0.091	0.133	0.150	0.083	0.118	0.150
X:40097226-GA	X	40097226	G	G>A	cctgaaatccccggtgggggagtag	cuacucccccaccggggauuucagg	0	ucccc	BCOR	UTR5	NA	NA	0.096	4.36e-03	8.76e-03	220	222	0.051	0.084	0.151	0.100	0.094	0.198
22:23181915-CT	22	23181915	C	C>T	tcctactccccccggagttttgagg	uccuacuccccccggaguuuugagg	0	acucc	BCR	exonic	nonsynonymous SNV	BCR:NM_004327:exon1:c.C955T:p.R319W,BCR:NM_021574:exon1:c.C955T:p.R319W	0.202	1.30e-03	2.77e-03	114	126	0.211	0.207	0.189	0.263	0.212	0.244
2:218662959-CT	2	218662959	C	C>T	tgtggcttccaccgaggcccgcatc	uguggcuuccaccgaggcccgcauc	0	ggc	BCS1L	exonic	synonymous SNV	BCS1L:NM_001079866:exon7:c.C966T:p.T322T,BCS1L:NM_001257344:exon7:c.C966T:p.T322T,BCS1L:NM_001257342:exon8:c.C966T:p.T322T,BCS1L:NM_001257343:exon8:c.C966T:p.T322T,BCS1L:NM_004328:exon8:c.C966T:p.T322T	0.090	2.59e-03	6.00e-03	160	164	0.053	0.101	0.116	0.083	0.083	0.114
5:71461908-CT	5	71461908	C	C>T	tatattatctaccagataataatcc	uauauuaucuaccagauaauaaucc	0	uauuaucu	BDP1	exonic	nonsynonymous SNV	BDP1:NM_018429:exon3:c.C581T:p.P194L	0.075	3.59e-03	9.62e-03	175	177	0.091	0.071	0.064	0.089	0.085	0.060
9:92711945-GA	9	92711945	G	G>A	acaaaacaggatgtagacctggttt	aaaccaggucuacauccuguuuugu	0	aaac	BICD2	UTR3	NA	NA	0.093	1.14e-02	2.77e-02	73	89	0.077	0.065	0.138	0.067	0.081	0.108
9:92713428-GA	9	92713428	G	G>A	tgtgacagggccgggtggccaagtc	gacuuggccacccggcccugucaca	0	ggcc	BICD2	UTR3	NA	NA	0.067	2.08e-02	3.42e-02	95	108	0.056	0.042	0.103	0.050	0.056	0.088
15:90815230-CT	15	90815230	C	C>T	ttatggctccaccgaagcctataaa	uuauggcuccaccgaagccuauaaa	0	uuau	BLM	exonic	nonsynonymous SNV	BLM:NM_001287247:exon20:c.C3812T:p.P1271L,BLM:NM_000057:exon22:c.C4205T:p.P1402L,BLM:NM_001287248:exon22:c.C3080T:p.P1027L,BLM:NM_001287246:exon23:c.C4205T:p.P1402L	0.133	1.94e-03	5.43e-03	299	354	0.085	0.121	0.193	0.101	0.102	0.193
19:40447937-GA	19	40447937	G	G>A	gtcgtactcatcggtggtgaggcag	cugccucaccaccgaugaguacgac	0	cuca	BLVRB	exonic	synonymous SNV	BLVRB:NM_000713:exon5:c.C573T:p.T191T	0.199	2.40e-03	2.16e-03	193	220	0.106	0.284	0.207	0.220	0.272	0.209
17:61681687-GA	17	61681687	G	G>A	ataatactagatgggatctaatata	uauauuagaucccaucuaguauuau	0	uagau	BRIP1	UTR3	NA	NA	0.152	3.76e-03	6.95e-03	114	137	0.176	0.095	0.184	0.158	0.140	0.224
X:80703496-GA	X	80703496	G	G>A	tctcccatttgtgggacaaatgggg	ccccauuugucccacaaaugggaga	0	cccauuugu	BRWD3	exonic	nonsynonymous SNV	BRWD3:NM_153252:exon24:c.C2819T:p.P940L	0.206	1.48e-03	5.13e-03	104	109	0.238	0.213	0.167	0.250	0.220	0.143
1:32366451-GA	1	32366451	G	G>A	agccccttcccaggtgtgagcagag	cucugcucacaccugggaaggggcu	0	gc	BSDC1	UTR3	NA	NA	0.212	1.74e-03	3.31e-03	206	249	0.244	0.258	0.132	0.261	0.289	0.171
10:91924072-CT	10	91924072	C	C>T	accgccggcgcccggccatggcggt	accgccggcgcccggccauggcggu	0	accgcc	BTAF1	UTR5	NA	NA	0.055	1.42e-02	4.57e-02	93	111	0.059	0.059	0.048	0.045	0.045	0.044
10:96988124-CT	10	96988124	C	C>T	gagggccctcttcaggacacccatc	gagggcccucuucaggacacccauc	0	ggg	C10orf12,SLIT1	intergenic	NA	NA	0.104	1.03e-02	1.57e-02	90	112	0.167	0.062	0.083	0.136	0.070	0.121
11:76544422-CT	11	76544422	C	C>T	ttagccagcccccgctggaacagac	uuagccagcccccgcuggaacagac	0	ccagc	C11orf30	exonic	nonsynonymous SNV	C11orf30:NM_001300943:exon19:c.C2876T:p.P959L,C11orf30:NM_001300944:exon19:c.C2876T:p.P959L,C11orf30:NM_020193:exon19:c.C2873T:p.P958L,C11orf30:NM_001300942:exon20:c.C2918T:p.P973L	0.205	2.36e-03	4.65e-03	83	99	0.200	0.189	0.226	0.211	0.222	0.229
12:121003926-GA	12	121003926	G	G>A	cagccctccgtgggagcacagaggg	cccucugugcucccacggagggcug	0	cccuc	C12orf43	UTR3	NA	NA	0.238	2.87e-03	7.55e-03	79	87	0.300	0.179	0.233	0.273	0.186	0.273
12:116715361-GA	12	116715361	G	G>A	ctagaaaccctcggtcgagggaacc	gguucccucgaccgaggguuucuag	0	cccuc	C12orf49	downstream	NA	NA	0.123	2.00e-02	1.89e-02	44	56	0.111	0.182	0.077	0.154	0.154	0.188
16:9092251-CT	16	9092251	C	C>T	ctcggccaccgccgtggcccagctc	cucggccaccgccguggcccagcuc	0	ggccac	C16orf72	exonic	synonymous SNV	C16orf72:NM_014117:exon1:c.C207T:p.A69A	0.115	1.90e-03	8.29e-03	163	172	0.083	0.147	0.115	0.105	0.198	0.094
16:9107490-CT	16	9107490	C	C>T	gctctcactttccagtcctgagctg	gcucucacuuuccaguccugagcug	0	gcuc	C16orf72	intronic	NA	NA	0.102	8.34e-03	2.18e-02	109	121	0.087	0.054	0.167	0.080	0.048	0.147
1:37682017-GA	1	37682017	G	G>A	cccttgagctcaggagtgagctggg	cccagcucacuccugagcucaaggg	0	agcuca	C1orf109	UTR3	NA	NA	0.121	5.56e-03	1.06e-02	115	142	0.043	0.175	0.143	0.071	0.191	0.130
12:22484844-GA	12	22484844	G	G>A	agttcatcatatggtatatgacaaa	uuugucauauaccauaugaugaacu	0	ucauau	C2CD5	exonic	nonsynonymous SNV	C2CD5:NM_001286174:exon12:c.C1403T:p.P468L,C2CD5:NM_001286176:exon13:c.C1403T:p.P468L,C2CD5:NM_001286177:exon13:c.C1376T:p.P459L,C2CD5:NM_014802:exon13:c.C1403T:p.P468L,C2CD5:NM_001286173:exon14:c.C1409T:p.P470L,C2CD5:NM_001286175:exon14:c.C1442T:p.P481L	0.118	9.11e-03	1.51e-02	87	100	0.036	0.135	0.182	0.061	0.122	0.192
22:24098052-CT	22	24098052	C	C>T	actcccactcttcagctgggacact	acucccacucuucagcugggacacu	0	uccca	CABIN1	exonic	nonsynonymous SNV	CABIN1:NM_001201429:exon25:c.C3827T:p.S1276L,CABIN1:NM_001199281:exon26:c.C3977T:p.S1326L,CABIN1:NM_012295:exon26:c.C3977T:p.S1326L	0.071	4.07e-03	6.81e-03	174	190	0.059	0.048	0.105	0.091	0.064	0.111
11:115175627-GA	11	115175627	G	G>A	atggaaaaaggaggagtcctttctg	cagaaaggacuccuccuuuuuccau	0	aaagga	CADM1	UTR3	NA	NA	0.284	2.93e-03	1.35e-02	58	66	0.417	0.217	0.217	0.467	0.200	0.192
9:135821399-GA	9	135821399	G	G>A	ggggggctttgcggtggccagccac	guggcuggccaccgcaaagcccccc	0	ggcu	CAMSAP1	exonic	nonsynonymous SNV	CAMSAP1:NM_015447:exon11:c.C3262T:p.R1088C	0.076	3.32e-02	4.68e-02	72	81	0.053	0.129	0.045	0.050	0.118	0.074
17:78997499-GA	17	78997499	G	G>A	tcaccttccagcgggggcggaagcg	cgcuuccgcccccgcuggaagguga	0	cuucc	CANT1	exonic	nonsynonymous SNV	CANT1:NM_138793:exon2:c.C124T:p.R42C,CANT1:NM_001159773:exon3:c.C124T:p.R42C,CANT1:NM_001159772:exon4:c.C124T:p.R42C	0.109	1.90e-02	2.90e-02	59	70	0.143	0.143	0.042	0.125	0.192	0.071
11:34052525-CT	11	34052525	C	C>T	agccggggccgccgcgccggcttct	agccggggccgccgcgccggcuucu	0	agccgg	CAPRIN1	exonic	synonymous SNV	CAPRIN1:NM_005898:exon2:c.C105T:p.A35A,CAPRIN1:NM_203364:exon2:c.C105T:p.A35A	0.098	4.36e-03	1.02e-02	320	363	0.058	0.172	0.065	0.051	0.179	0.092
19:10921706-CT	19	10921706	C	C>T	ccccgccatctccatggcgtcgccc	ccccgccaucuccauggcgucgccc	0	cgccau	CARM1	exonic	synonymous SNV	CARM1:NM_199141:exon16:c.C1776T:p.S592S	0.092	2.03e-03	3.83e-03	206	231	0.116	0.060	0.100	0.122	0.078	0.109
10:113729417-CT	10	113729417	C	C>T	gcaaatcctcaccagggtgaatgac	gcaaauccucaccagggugaaugac	0	ucac	CASP7	exonic	nonsynonymous SNV	CASP7:NM_033340:exon8:c.C755T:p.P252L	0.118	5.84e-03	3.73e-02	99	118	0.071	0.102	0.182	0.031	0.067	0.154
17:79787344-CT	17	79787344	C	C>T	gccgggtctctccagaccctgattc	gccgggucucuccagacccugauuc	0	gggucu	CBX2	UTR3	NA	NA	0.041	6.90e-03	1.30e-02	230	257	0.020	0.040	0.062	0.038	0.037	0.074
22:38867038-GA	22	38867038	G	G>A	ccctgcgggtccgggcggggcaggg	cccugccccgcccggacccgcaggg	0	cccugc	CBX6	exonic	nonsynonymous SNV	CBX6:NM_014292:exon5:c.C410T:p.P137L	0.136	2.06e-03	5.38e-03	148	179	0.154	0.100	0.154	0.138	0.116	0.188
22:28787288-CT	22	28787288	C	C>T	attacaggtgcccacctccacgccc	auuacaggugcccaccuccacgccc	0	aggu	CCDC117	UTR3	NA	NA	0.086	3.57e-02	5.55e-03	75	195	0.091	0.029	0.138	0.281	0.143	0.222
8:27735490-GA	8	27735490	G	G>A	aaattactcctgggcccagaagttg	caacuucugggcccaggaguaauuu	0	acu	CCDC25	UTR3	NA	NA	0.062	2.02e-02	2.30e-02	94	102	0.083	0.040	0.062	0.067	0.059	0.083
8:27772548-GA	8	27772548	G	G>A	accatgatcccgggagcggtgcggt	accgcaccgcucccgggaucauggu	0	acc	CCDC25	UTR5	NA	NA	0.098	1.80e-02	2.48e-02	73	92	0.200	0.051	0.042	0.333	0.078	0.103
6:31145760-GA	6	31145760	G	G>A	gggaagctgggcggcagccccttcc	ggaaggggcugccgcccagcuuccc	0	ggaag	CCHCR1	exonic	synonymous SNV	CCHCR1:NM_001105563:exon11:c.C1521T:p.A507A,CCHCR1:NM_001105564:exon11:c.C1629T:p.A543A,CCHCR1:NM_019052:exon11:c.C1362T:p.A454A	0.053	1.97e-02	3.73e-02	110	121	0.091	0.042	0.025	0.083	0.054	0.024
16:2449432-CT	16	2449432	C	C>T	gctgccgcagccctgctcctggcca	gcugccgcagcccugcuccuggcca	0	gcc	CCNF	exonic	synonymous SNV	CCNF:NM_001761:exon12:c.C1369T:p.L457L	0.049	2.02e-02	4.53e-02	98	101	0.077	0.043	0.026	0.077	0.042	0.025
4:77075767-GA	4	77075767	G	G>A	ccgggttgggagggggctccctctc	gagagggagcccccucccaacccgg	0	gggag	CCNI	UTR5	NA	NA	0.055	2.15e-02	2.28e-02	91	98	0.091	0.045	0.028	0.091	0.043	0.098
1:229322087-GA	1	229322087	G	G>A	ggcatcctaagggaggcctggaacc	gguuccaggccucccuuaggaugcc	0	ggc	CCSAP	UTR3	NA	NA	0.069	7.95e-03	1.88e-02	190	199	0.100	0.032	0.076	0.077	0.040	0.097
5:10263193-CT	5	10263193	C	C>T	ggaggtcatccccatggccctctct	ggaggucauccccauggcccucucu	0	gagg	CCT5	exonic	synonymous SNV	CCT5:NM_012073:exon10:c.C1377T:p.P459P	0.088	5.52e-04	1.06e-03	1521	1691	0.095	0.075	0.095	0.105	0.082	0.105
X:150776250-GA	X	150776250	G	G>A	ggccatggccagggcgctggccacc	gguggccagcgcccuggccauggcc	0	uggccag	CD99L2	exonic	synonymous SNV	CD99L2:NM_001184808:exon6:c.C360T:p.A120A,CD99L2:NM_134445:exon6:c.C363T:p.A121A,CD99L2:NM_134446:exon7:c.C432T:p.A144A,CD99L2:NM_001242614:exon9:c.C591T:p.A197A,CD99L2:NM_031462:exon9:c.C579T:p.A193A	0.132	2.61e-03	8.76e-03	88	92	0.111	0.147	0.139	0.100	0.162	0.114
3:48186719-GA	3	48186719	G	G>A	atctgttgactcggaggagcccatt	aaugggcuccuccgagucaacagau	0	cuc	CDC25A	exonic	synonymous SNV	CDC25A:NM_001789:exon2:c.C231T:p.S77S,CDC25A:NM_201567:exon2:c.C231T:p.S77S	0.059	2.39e-03	8.99e-03	544	533	0.090	0.053	0.034	0.091	0.057	0.029
17:40291480-CT	17	40291480	C	C>T	ggcacttgctaccagcaagcaaagc	ggcacuugcuaccagcaagcaaagc	0	cuugcu	CDC6	exonic	stopgain	CDC6:NM_001254:exon4:c.C472T:p.Q158X	0.082	1.20e-03	4.36e-03	379	388	0.073	0.092	0.081	0.062	0.122	0.095
1:91507893-CT	1	91507893	C	C>T	atgaagctgtaccacagcttagtaa	augaagcuguaccacagcuuaguaa	0	aagcugu	CDC7	exonic	nonsynonymous SNV	CDC7:NM_001134419:exon3:c.C155T:p.P52L,CDC7:NM_001134420:exon3:c.C155T:p.P52L,CDC7:NM_003503:exon3:c.C155T:p.P52L	0.113	7.19e-04	1.84e-03	604	614	0.126	0.114	0.098	0.140	0.141	0.106
12:6850909-GA	12	6850909	G	G>A	ttgttgtgcggcggaggccgcgctg	cagcgcggccuccgccgcacaacaa	0	gcggc	CDCA3	exonic	nonsynonymous SNV	CDCA3:NM_001297602:exon2:c.C44T:p.P15L,CDCA3:NM_001297603:exon2:c.C44T:p.P15L,CDCA3:NM_001297604:exon2:c.C44T:p.P15L,CDCA3:NM_031299:exon2:c.C44T:p.P15L	0.113	5.31e-03	1.18e-02	138	150	0.136	0.150	0.054	0.100	0.125	0.061
10:60778541-CT	10	60778541	C	C>T	tgttgtagctgccgctgcggccgcc	uguuguagcugccgcugcggccgcc	0	agc	CDK1	UTR5	NA	NA	0.094	1.20e-03	3.31e-03	332	305	0.100	0.097	0.084	0.107	0.107	0.091
9:120439709-GA	9	120439709	G	G>A	cctcactgcactgggagtgcttttg	caaaagcacucccagugcagugagg	0	gcacu	CDK5RAP2	exonic	stopgain	CDK5RAP2:NM_001272039:exon21:c.C2722T:p.Q908X,CDK5RAP2:NM_001011649:exon24:c.C3412T:p.Q1138X,CDK5RAP2:NM_018249:exon24:c.C3412T:p.Q1138X	0.058	5.87e-03	1.52e-02	216	241	0.091	0.054	0.029	0.082	0.067	0.026
6:36685785-CT	6	36685785	C	C>T	gctgatcttctccaagaggaagccc	gcugaucuucuccaagaggaagccc	0	cuuc	CDKN1A	exonic	synonymous SNV	CDKN1A:NM_000389:exon3:c.C480T:p.S160S,CDKN1A:NM_001220777:exon3:c.C480T:p.S160S,CDKN1A:NM_001220778:exon3:c.C480T:p.S160S,CDKN1A:NM_001291549:exon4:c.C582T:p.S194S,CDKN1A:NM_078467:exon4:c.C480T:p.S160S	0.048	3.68e-02	4.94e-02	123	130	0.045	0.049	0.050	0.042	0.062	0.049
22:46684808-GA	22	46684808	G	G>A	gcgggaatgtctgggcagtcacccc	ggggugacugcccagacauucccgc	0	ggg	CERK	UTR3	NA	NA	0.107	4.10e-03	9.16e-03	104	126	0.111	0.104	0.105	0.080	0.130	0.128
1:150974630-GA	1	150974630	G	G>A	cccggcggcagcgttggcggggccg	cggccccgccaacgcugccgccggg	0	cccg	CERS2	UTR5	NA	NA	0.053	3.93e-03	1.32e-02	193	197	0.051	0.043	0.066	0.068	0.033	0.063
19:4428730-CT	19	4428730	C	C>T	gtcctggcccctcggcgtcggaccg	guccuggccccucggcgucggaccg	0	gucc	CHAF1A	exonic	nonsynonymous SNV	CHAF1A:NM_005483:exon8:c.C1444T:p.R482W	0.059	4.02e-03	1.06e-02	196	214	0.059	0.072	0.046	0.079	0.095	0.042
13:114324757-CT	13	114324757	C	C>T	gagaccagcccccgctgtgtcacca	gagaccagcccccgcugugucacca	0	cagc	CHAMP1	exonic	synonymous SNV	CHAMP1:NM_001164144:exon3:c.C915T:p.P305P,CHAMP1:NM_001164145:exon3:c.C915T:p.P305P,CHAMP1:NM_032436:exon3:c.C915T:p.P305P	0.362	4.10e-03	1.50e-02	34	45	0.444	0.474	0.167	0.444	0.500	0.167
8:60741941-CT	8	60741941	C	C>T	agccgcagccaccgcagccggctcc	agccgcagccaccgcagccggcucc	0	agccg	CHD7	exonic	nonsynonymous SNV	CHD7:NM_017780:exon2:c.C509T:p.P170L	0.253	5.47e-03	6.99e-03	52	59	0.375	0.280	0.105	0.300	0.296	0.182
8:60856475-CT	8	60856475	C	C>T	tctgtccctcgccagcggaggagga	ucugucccucgccagcggaggagga	0	ccuc	CHD7	exonic	stopgain	CHD7:NM_017780:exon34:c.C7195T:p.Q2399X	0.098	5.02e-03	1.43e-02	129	129	0.111	0.069	0.114	0.071	0.088	0.114
14:21392643-GA	14	21392643	G	G>A	ggtgtggggactggagagtcaccat	auggugacucuccaguccccacacc	0	ggug	CHD8	exonic	nonsynonymous SNV	CHD8:NM_001170629:exon33:c.C6635T:p.P2212L,CHD8:NM_020920:exon34:c.C5798T:p.P1933L	0.134	1.20e-03	3.31e-03	241	272	0.136	0.131	0.133	0.104	0.115	0.141
16:53324289-CT	16	53324289	C	C>T	gggaatgcctaccggccttccttct	gggaaugccuaccggccuuccuucu	0	ggaa	CHD9	exonic	synonymous SNV	CHD9:NM_025134:exon39:c.C8040T:p.T2680T	0.114	4.58e-03	8.67e-03	131	152	0.100	0.103	0.140	0.125	0.104	0.132
19:16535543-GA	19	16535543	G	G>A	gcgccctgggccggcgggatgggcg	cgcccaucccgccggcccagggcgc	0	cgccc	CHERP	exonic	nonsynonymous SNV	CHERP:NM_006387:exon3:c.C293T:p.P98L	0.110	1.10e-02	2.78e-02	57	63	0.154	0.050	0.125	0.188	0.048	0.115
X:85862837-GA	X	85862837	G	G>A	tctctgaaacctggtgaggtcaggg	cccugaccucaccagguuucagaga	0	cuga	CHM	UTR3	NA	NA	0.272	6.35e-03	2.78e-02	44	54	0.429	0.174	0.214	0.625	0.143	0.333
1:241631480-GA	1	241631480	G	G>A	atttaaactttaggataaagtttaa	uuaaacuuuauccuaaaguuuaaau	0	uuaaacuuua	CHML	UTR3	NA	NA	0.048	1.14e-02	1.94e-02	158	205	0.032	0.043	0.069	0.026	0.072	0.058
20:33850995-CT	20	33850995	C	C>T	gacattgctgaccagcaagaacttg	gacauugcugaccagcaagaacuug	0	uugcu	CHMP4B	exonic	stopgain	CHMP4B:NM_176812:exon3:c.C412T:p.Q138X	0.072	5.44e-03	5.74e-03	155	215	0.103	0.043	0.070	0.093	0.078	0.087
10:58287740-CT	10	58287740	C	C>T	ctgattcaccttcgctggattctaa	cugauucaccuucgcuggauucuaa	0	uu	CISD1	UTR3	NA	NA	0.082	9.01e-03	1.79e-02	92	112	0.125	0.087	0.033	0.273	0.093	0.083
2:112762533-GA	2	112762533	G	G>A	agttttcccttggctgcaaggtact	aguaccuugcagccaagggaaaacu	0	ccuug	CKAP2L	exonic	nonsynonymous SNV	CKAP2L:NM_152515:exon2:c.C74T:p.A25V	0.058	2.89e-02	3.29e-02	182	172	0.028	0.022	0.125	0.029	0.044	0.104
14:103522786-GA	14	103522786	G	G>A	cgggcgggggcgggggcgctccgtc	gacggagcgcccccgcccccgcccg	0	cgg	CKB	UTR5	NA	NA	0.079	6.48e-03	9.33e-03	147	184	0.167	0.032	0.038	0.067	0.045	0.045
2:121469844-GA	2	121469844	G	G>A	atgaaccaagccggcgggtggttcc	ggaaccacccgccggcuugguucau	0	gaacca	CLASP1	exonic	nonsynonymous SNV	CLASP1:NM_001142273:exon9:c.C829T:p.R277W,CLASP1:NM_001142274:exon9:c.C829T:p.R277W,CLASP1:NM_001207051:exon9:c.C829T:p.R277W,CLASP1:NM_015282:exon9:c.C829T:p.R277W	0.258	2.27e-03	5.02e-03	94	98	0.312	0.308	0.154	0.389	0.296	0.192
1:108940055-GA	1	108940055	G	G>A	acctttgttggtgggaccaaccaaa	uuugguuggucccaccaacaaaggu	0	guuggu	CLCC1	exonic	nonsynonymous SNV	CLCC1:NM_001278202:exon5:c.C521T:p.P174L,CLCC1:NM_001048210:exon8:c.C884T:p.P295L,CLCC1:NM_015127:exon8:c.C734T:p.P245L	0.118	1.29e-03	3.31e-03	217	225	0.100	0.117	0.136	0.100	0.148	0.129
7:90413461-CT	7	90413461	C	C>T	gcctcacattccccttgtgcaaaga	gccucacauuccccuugugcaaaga	0	caca	CLDN12	UTR3	NA	NA	0.072	9.81e-03	3.18e-02	128	141	0.036	0.116	0.065	0.034	0.122	0.053
15:65185085-GA	15	65185085	G	G>A	acctctctgcgcggaggcgagtgag	cucacucgccuccgcgcagagaggu	0	ccuc	CLPX	exonic	synonymous SNV	CLPX:NM_006660:exon1:c.C69T:p.S23S	0.143	1.02e-02	2.62e-02	67	69	0.250	0.103	0.077	0.250	0.133	0.074
X:155070812-GA	X	155070812	G	G>A	ccggggtgagccgaggggcatcccg	cgggaugccccucggcucaccccgg	0	cggg	CMC4,MTCP1	UTR5	NA	NA	0.129	2.11e-03	5.02e-03	158	180	0.174	0.081	0.131	0.160	0.088	0.120
3:32454415-CT	3	32454415	C	C>T	ggaagccagctccctgagctcctga	ggaagccagcucccugagcuccuga	0	agcuc	CMTM7	UTR3	NA	NA	0.048	1.93e-02	2.44e-02	108	128	0.048	0.038	0.057	0.040	0.081	0.049
6:154422569-GA	6	154422569	G	G>A	gttgaaagacccggtggggcgcttc	gaagcgccccaccgggucuuucaac	0	gaa	CNKSR3	exonic	synonymous SNV	CNKSR3:NM_173515:exon9:c.C882T:p.T294T	0.095	7.04e-03	1.67e-02	106	112	0.150	0.075	0.061	0.190	0.070	0.088
7:135509961-GA	7	135509961	G	G>A	aaaccaccgaacgagcgtcggggaa	uuccccgacgcucguucggugguuu	0	ccga	CNOT4	UTR5	NA	NA	0.070	7.04e-03	1.81e-02	122	132	0.103	0.059	0.048	0.103	0.070	0.043
4:77720110-GA	4	77720110	G	G>A	agtatttgttttggaaaaacaaata	uauuuguuuuuccaaaacaaauacu	0	uauuuguuuu	CNOT6L	UTR3	NA	NA	0.105	3.30e-02	3.25e-02	67	111	0.125	0.031	0.158	0.111	0.057	0.194
16:23388950-GA	16	23388950	G	G>A	catggtggccacggtggtggccagg	ccuggccaccaccguggccaccaug	0	uggccac	COG7	exonic	synonymous SNV	COG7:NM_153603:exon17:c.C2283T:p.T761T	0.275	7.90e-03	3.14e-02	53	61	0.273	0.438	0.115	0.273	0.571	0.103
22:19963606-CT	22	19963606	C	C>T	gcaccagccctccgtgctgctggag	gcaccagcccuccgugcugcuggag	0	ccagc	COMT	exonic	synonymous SNV	COMT:NM_007310:exon2:c.C180T:p.S60S,COMT:NM_000754:exon4:c.C330T:p.S110S,COMT:NM_001135161:exon4:c.C330T:p.S110S,COMT:NM_001135162:exon4:c.C330T:p.S110S	0.041	7.46e-03	2.21e-02	178	189	0.029	0.058	0.034	0.026	0.066	0.034
12:120529010-GA	12	120529010	G	G>A	ccgcttctcttgggacaagagccga	ucggcucuugucccaagagaagcgg	0	cucuug	COQ5	exonic	synonymous SNV	COQ5:NM_032314:exon1:c.C132T:p.S44S	0.051	2.07e-02	4.78e-02	93	103	0.050	0.068	0.034	0.045	0.068	0.027
7:99457031-CT	7	99457031	C	C>T	ctggccctggtcccaggtggcagcg	cuggcccuggucccagguggcagcg	0	ccug	CPSF4	UTR3	NA	NA	0.080	3.33e-03	1.41e-02	138	164	0.056	0.090	0.095	0.048	0.110	0.058
7:137876974-GA	7	137876974	G	G>A	aggagctggcctggagaggcctcta	uagaggccucuccaggccagcuccu	0	ggccu	CREB3L2	UTR3	NA	NA	0.150	1.20e-03	2.66e-03	191	223	0.127	0.161	0.163	0.133	0.173	0.153
7:137877518-GA	7	137877518	G	G>A	gaaaagaaccacggtggggggtctg	cagaccccccaccgugguucuuuuc	0	ccac	CREB3L2	UTR3	NA	NA	0.054	1.54e-02	4.54e-02	122	139	0.074	0.036	0.051	0.038	0.031	0.062
16:3773850-GA	16	3773850	G	G>A	ctggctctgagcgggcgcctgggcc	ggcccaggcgcccgcucagagccag	0	ggc	CREBBP	exonic	synonymous SNV	CREBBP:NM_001079846:exon12:c.C2250T:p.P750P,CREBBP:NM_004380:exon13:c.C2364T:p.P788P	0.103	8.70e-03	2.71e-02	95	112	0.111	0.140	0.059	0.100	0.135	0.050
11:85664228-GA	11	85664228	G	G>A	aaggcgggcagcggccgccgccgcc	ggcggcggcggccgcugcccgccuu	0	ggcgg	CREBZF	exonic	synonymous SNV	CREBZF:NM_001039618:exon1:c.C648T:p.A216A	0.064	3.02e-03	1.41e-02	209	220	0.047	0.070	0.075	0.023	0.077	0.081
17:1422661-GA	17	1422661	G	G>A	tactggccctctggagaaatggccc	gggccauuucuccagagggccagua	0	ggcc	CRK	UTR3	NA	NA	0.040	2.73e-02	4.63e-02	160	186	0.048	0.034	0.038	0.045	0.028	0.052
3:97873344-CT	3	97873344	C	C>T	gcaggaagagtcctcctccttcctt	gcaggaagaguccuccuccuuccuu	0	aggaag	CRYBG3	exonic	nonsynonymous SNV	CRYBG3:NM_153605:exon4:c.C2150T:p.P717L	0.135	2.36e-02	4.57e-02	43	46	0.143	0.200	0.062	0.167	0.217	0.059
1:114717129-GA	1	114717129	G	G>A	cttcagtccactggccagggaccct	agggucccuggccaguggacugaag	0	gucc	CSDE1	UTR3	NA	NA	0.129	8.14e-04	1.89e-03	356	424	0.133	0.111	0.144	0.176	0.149	0.206
20:543691-GA	20	543691	G	G>A	ggaagcggcagcggcggcggccgct	agcggccgccgccgcugccgcuucc	0	agcggc	CSNK2A1	UTR5	NA	NA	0.134	1.20e-03	2.66e-03	317	356	0.108	0.167	0.126	0.141	0.219	0.158
16:67611388-CT	16	67611388	C	C>T	gaacttccaccccaggaagatccta	gaacuuccaccccaggaagauccua	0	cuucc	CTCF	exonic	stopgain	CTCF:NM_006565:exon3:c.C556T:p.Q186X	0.073	7.95e-03	1.07e-02	220	237	0.095	0.029	0.093	0.091	0.043	0.090
11:1753145-GA	11	1753145	G	G>A	gctcagcccagcgggcgctggtagg	ccuaccagcgcccgcugggcugagc	0	ccagc	CTSD	UTR3	NA	NA	0.072	2.05e-03	3.00e-03	286	332	0.056	0.097	0.065	0.083	0.098	0.085
9:97037996-GA	9	97037996	G	G>A	ttttggaacagcggaggctattccc	gggaauagccuccgcuguuccaaaa	0	ggaa	CTSV	exonic	synonymous SNV	CTSV:NM_001201575:exon2:c.C48T:p.S16S,CTSV:NM_001333:exon2:c.C48T:p.S16S	0.088	3.80e-02	2.43e-02	53	61	0.067	0.125	0.071	0.176	0.148	0.118
5:64769098-CT	5	64769098	C	C>T	ttagtggccggccggccgctctcat	uuaguggccggccggccgcucucau	0	cggc	CWC27	UTR5	NA	NA	0.089	3.32e-03	8.72e-03	141	171	0.074	0.100	0.093	0.067	0.107	0.152
17:7859729-CT	17	7859729	C	C>T	tccactcctctccaggagctagcct	uccacuccucuccaggagcuagccu	0	cuccu	CYB5D1	UTR3	NA	NA	0.124	1.01e-02	1.39e-02	63	67	0.083	0.121	0.167	0.154	0.125	0.227
1:173857717-CT	1	173857717	C	C>T	aatcatgcataccatgcagaaagtt	aaucaugcauaccaugcagaaaguu	0	ugcau	DARS2	UTR3	NA	NA	0.113	1.28e-03	2.34e-03	285	330	0.111	0.093	0.133	0.107	0.127	0.139
14:24118493-CT	14	24118493	C	C>T	tggccttcacccctgatgggaacca	uggccuucaccccugaugggaacca	0	ugg	DCAF11	exonic	nonsynonymous SNV	DCAF11:NM_001163484:exon7:c.C683T:p.P228L,DCAF11:NM_025230:exon7:c.C683T:p.P228L,DCAF11:NM_181357:exon7:c.C605T:p.P202L	0.063	2.20e-02	3.53e-02	66	72	0.071	0.037	0.080	0.067	0.069	0.071
1:20655450-GA	1	20655450	G	G>A	acccaacacctcgaaagaggatggg	cccauccucuuucgagguguugggu	0	ccca	DDOST	exonic	stopgain	DDOST:NM_005216:exon5:c.C592T:p.R198X	0.046	8.14e-04	1.89e-03	913	958	0.037	0.051	0.050	0.046	0.063	0.058
10:68982584-CT	10	68982584	C	C>T	gctctctgtggccacagagcaacca	gcucucuguggccacagagcaacca	0	cucugu	DDX21	exonic	synonymous SNV	DDX21:NM_001256910:exon15:c.C1920T:p.A640A,DDX21:NM_004728:exon15:c.C2124T:p.A708A	0.063	7.19e-04	1.45e-03	1018	1070	0.057	0.065	0.067	0.065	0.080	0.079
11:118749306-GA	11	118749306	G	G>A	tggaaagaatgtgaaaacaacttcc	ggaaguuguuuucacauucuuucca	0	ggaa	DDX6	UTR3	NA	NA	0.202	2.99e-03	1.11e-02	172	220	0.143	0.157	0.306	0.103	0.170	0.318
1:244705726-CT	1	244705726	C	C>T	agaggatgctgccgcatccgcttcc	agaggaugcugccgcauccgcuucc	0	ggaugc	DESI2	exonic	synonymous SNV	DESI2:NM_001297746:exon4:c.C423T:p.A141A,DESI2:NM_016076:exon5:c.C522T:p.A174A	0.062	3.57e-03	1.65e-02	249	295	0.067	0.082	0.037	0.073	0.111	0.031
1:182839884-GA	1	182839884	G	G>A	ttgtgggtagaggaaaaaaaattga	ucaauuuuuuuuccucuacccacaa	0	uu	DHX9	intronic	NA	NA	0.123	1.40e-02	3.96e-02	47	49	0.143	0.143	0.083	0.111	0.143	0.083
1:182858153-CT	1	182858153	C	C>T	ggcagcacagtcctgtgccctgtca	ggcagcacaguccugugcccuguca	0	gcaca	DHX9	exonic	synonymous SNV	DHX9:NM_001357:exon8:c.C723T:p.S241S	0.065	8.14e-04	1.89e-03	781	872	0.079	0.061	0.055	0.078	0.062	0.065
12:122208315-GA	12	122208315	G	G>A	catgccaaccctgggcagggtggca	ugccacccugcccaggguuggcaug	0	ugcca	DIABLO	UTR3	NA	NA	0.245	8.13e-04	2.21e-03	246	284	0.200	0.291	0.244	0.176	0.292	0.252
21:46511510-CT	21	46511510	C	C>T	tcccccgaccgccgtcgctgttggc	ucccccgaccgccgucgcuguuggc	0	cgac	DIP2A	exonic	nonsynonymous SNV	DIP2A:NM_001146114:exon6:c.C806T:p.P269L,DIP2A:NM_001146115:exon7:c.C869T:p.P290L,DIP2A:NM_001146116:exon8:c.C986T:p.P329L,DIP2A:NM_015151:exon8:c.C998T:p.P333L,DIP2A:NM_206889:exon8:c.C998T:p.P333L,DIP2A:NM_206890:exon8:c.C998T:p.P333L,DIP2A:NM_206891:exon8:c.C998T:p.P333L	0.146	2.41e-03	8.76e-03	99	115	0.200	0.114	0.125	0.300	0.118	0.136
12:50728625-CT	12	50728625	C	C>T	tcggcagatcgccatctgccttgac	ucggcagaucgccaucugccuugac	0	ggcagau	DIP2B	exonic	synonymous SNV	DIP2B:NM_173602:exon30:c.C3588T:p.A1196A	0.118	1.80e-02	4.28e-02	84	91	0.105	0.211	0.037	0.095	0.220	0.034
12:50747965-CT	12	50747965	C	C>T	gccaggtctccccagtaccaagtcc	gccaggucuccccaguaccaagucc	0	ggu	DIP2B	UTR3	NA	NA	0.101	2.34e-02	2.77e-02	77	85	0.188	0.026	0.091	0.188	0.048	0.111
10:73250281-GA	10	73250281	G	G>A	ccggctactcaggaggctgaggcag	cugccucagccuccugaguagccgg	0	cucag	DNAJC9-AS1	ncRNA_intronic	NA	NA	0.072	1.94e-02	4.70e-02	91	105	0.071	0.114	0.030	0.062	0.137	0.026
12:32731443-CT	12	32731443	C	C>T	gagcccagcctccgctgtgtggaac	gagcccagccuccgcuguguggaac	0	cagc	DNM1L	exonic	nonsynonymous SNV	DNM1L:NM_001278466:exon8:c.C679T:p.R227C,DNM1L:NM_001278463:exon11:c.C1288T:p.R430C,DNM1L:NM_005690:exon11:c.C1288T:p.R430C,DNM1L:NM_012062:exon11:c.C1288T:p.R430C,DNM1L:NM_012063:exon11:c.C1288T:p.R430C,DNM1L:NM_001278464:exon12:c.C1327T:p.R443C,DNM1L:NM_001278465:exon12:c.C1327T:p.R443C	0.135	5.49e-03	6.44e-03	207	222	0.231	0.050	0.125	0.172	0.075	0.140
15:65444956-GA	15	65444956	G	G>A	aaatactttcttggggaagaaagtt	aacuuucuuccccaagaaaguauuu	0	acuuucuu	DPP8	downstream	NA	NA	0.139	8.07e-03	1.86e-02	54	63	0.167	0.167	0.083	0.154	0.156	0.111
17:82060748-GA	17	82060748	G	G>A	gggcaagtcgccggtgggcttcgct	agcgaagcccaccggcgacuugccc	0	aag	DUS1L	exonic	synonymous SNV	DUS1L:NM_022156:exon10:c.C975T:p.T325T	0.086	2.35e-03	6.20e-03	244	246	0.132	0.065	0.060	0.151	0.073	0.071
17:43768060-GA	17	43768060	G	G>A	actccttcacaaggccttgcgagtg	cacucgcaaggccuugugaaggagu	0	acuc	DUSP3	UTR3	NA	NA	0.253	3.43e-03	6.11e-03	111	129	0.152	0.208	0.400	0.222	0.231	0.429
16:2234214-CT	16	2234214	C	C>T	caaggccttccccaaggcctacctg	caaggccuuccccaaggccuaccug	0	aggccuu	E4F1	exonic	synonymous SNV	E4F1:NM_001288776:exon10:c.C1419T:p.P473P,E4F1:NM_004424:exon10:c.C1419T:p.P473P	0.096	1.56e-02	2.77e-02	60	69	0.167	0.074	0.048	0.214	0.069	0.077
14:34539596-GA	14	34539596	G	G>A	ctcttcaaccgcgtaggggtcgtag	cuacgaccccuacgcgguugaagag	0	acc	EAPP	exonic	synonymous SNV	EAPP:NM_018453:exon1:c.C33T:p.Y11Y	0.065	1.21e-02	1.57e-02	222	233	0.119	0.050	0.025	0.111	0.047	0.049
2:232682093-CT	2	232682093	C	C>T	agagaaaatgcccattttctcggag	agagaaaaugcccauuuucucggag	0	gagaaaau	EFHD1	UTR3	NA	NA	0.157	1.70e-02	3.62e-02	39	43	0.286	0.118	0.067	0.250	0.105	0.062
1:32231146-CT	1	32231146	C	C>T	gatggttacgtccgtatccattact	gaugguuacguccguauccauuacu	0	augg	EIF3I	exonic	nonsynonymous SNV	EIF3I:NM_003757:exon11:c.C928T:p.R310C	0.175	5.33e-04	6.40e-04	629	779	0.185	0.186	0.155	0.209	0.217	0.228
X:154379465-CT	X	154379465	C	C>T	ccgccaggcctccgcctgagcccgc	ccgccaggccuccgccugagcccgc	0	caggc	EMD	UTR5	NA	NA	0.144	1.20e-03	2.49e-03	186	207	0.167	0.122	0.143	0.188	0.181	0.132
14:99865608-CT	14	99865608	C	C>T	accatccccctccggggtcaggaaa	accaucccccuccggggucaggaaa	0	cccc	EML1	exonic	synonymous SNV	EML1:NM_001008707:exon3:c.C345T:p.S115S,EML1:NM_004434:exon3:c.C345T:p.S115S	0.131	8.55e-03	1.43e-02	70	72	0.071	0.216	0.105	0.071	0.194	0.182
10:96060707-CT	10	96060707	C	C>T	gaagggctttaccaaagtccactaa	gaagggcuuuaccaaaguccacuaa	0	cuuu	ENTPD1-AS1	ncRNA_intronic	NA	NA	0.094	1.28e-02	1.28e-02	87	102	0.111	0.089	0.083	0.190	0.094	0.179
22:41160706-CT	22	41160706	C	C>T	ttgggggatgacccttcccagcctc	uugggggaugacccuucccagccuc	0	uggg	EP300	exonic	nonsynonymous SNV	EP300:NM_001429:exon20:c.C3655T:p.P1219S	0.062	1.17e-02	3.73e-02	117	130	0.033	0.098	0.056	0.032	0.129	0.054
22:41179176-CT	22	41179176	C	C>T	atggctggttaccaccagcctttct	auggcugguuaccaccagccuuucu	0	ggcuggu	EP300	UTR3	NA	NA	0.240	6.07e-03	1.31e-02	57	70	0.231	0.156	0.333	0.214	0.171	0.333
1:29117416-CT	1	29117416	C	C>T	taaggcagagccctctgctgagaat	uaaggcagagcccucugcugagaau	0	gcaga	EPB41	UTR3	NA	NA	0.071	4.47e-03	6.00e-03	192	229	0.032	0.109	0.072	0.057	0.105	0.088
6:130839843-GA	6	130839843	G	G>A	tggaatgctgccgaagggcatgtgt	acacaugcccuucggcagcauucca	0	augc	EPB41L2	UTR3	NA	NA	0.045	6.72e-03	1.00e-02	185	233	0.026	0.064	0.043	0.041	0.058	0.049
1:219968740-GA	1	219968740	G	G>A	cggtctgtatctgagaagatactaa	uuaguaucuucucagauacagaccg	1	guaucu	EPRS	UTR3	NA	NA	0.083	1.08e-03	2.21e-03	410	487	0.067	0.086	0.097	0.084	0.078	0.094
17:76089262-GA	17	76089262	G	G>A	cgccagcttgacgaaggcactgacg	cgucagugccuucgucaagcuggcg	0	gcc	EXOC7	exonic	synonymous SNV	EXOC7:NM_001282313:exon7:c.C837T:p.F279F,EXOC7:NM_015219:exon7:c.C867T:p.F289F,EXOC7:NM_001013839:exon8:c.C960T:p.F320F,EXOC7:NM_001145298:exon8:c.C936T:p.F312F,EXOC7:NM_001145297:exon9:c.C1113T:p.F371F,EXOC7:NM_001145299:exon9:c.C1029T:p.F343F	0.105	3.18e-03	5.88e-03	183	207	0.161	0.096	0.058	0.132	0.113	0.069
3:38528213-CT	3	38528213	C	C>T	ctaaccctgcacccagggtgctgtt	cuaacccugcacccagggugcuguu	0	acccug	EXOG,SCN5A	intergenic	NA	NA	0.128	3.31e-02	4.78e-02	31	35	0.125	0.133	0.125	0.143	0.118	0.182
8:28752612-CT	8	28752612	C	C>T	ggacccggccgccgccaggactgtg	ggacccggccgccgccaggacugug	0	ggc	EXTL3	UTR3	NA	NA	0.231	3.15e-03	1.50e-02	57	67	0.222	0.185	0.286	0.231	0.133	0.333
5:76833907-CT	5	76833907	C	C>T	ctcaccacataccatgtggatgcag	cucaccacauaccauguggaugcag	0	ccacau	F2RL1	UTR3	NA	NA	0.098	2.13e-02	3.44e-02	61	69	0.100	0.100	0.095	0.077	0.108	0.105
X:135021776-GA	X	135021776	G	G>A	ggggttggcagcggcggctgtcagt	acugacagccgccgcugccaacccc	0	cagc	FAM127C	UTR3	NA	NA	0.054	2.17e-02	4.15e-02	90	96	0.059	0.065	0.037	0.056	0.087	0.031
11:73402134-GA	11	73402134	G	G>A	ttggcaagcagcgggggccgcacag	cugugcggcccccgcugcuugccaa	0	ggc	FAM168A	UTR3	NA	NA	0.127	5.76e-03	1.24e-02	104	121	0.083	0.195	0.103	0.071	0.174	0.213
11:65573508-CT	11	65573508	C	C>T	gctcctacccaccggatgcgggcct	gcuccuacccaccggaugcgggccu	0	ccc	FAM89B	exonic	nonsynonymous SNV	FAM89B:NM_001098785:exon2:c.C437T:p.P146L,FAM89B:NM_152832:exon2:c.C398T:p.P133L	0.268	2.05e-03	7.72e-03	65	75	0.353	0.241	0.211	0.444	0.243	0.200
8:123814634-CT	8	123814634	C	C>T	aaccatggggtcccctctggtttct	aaccaugggguccccucugguuucu	0	aacca	FAM91A1	UTR3	NA	NA	0.131	3.63e-03	8.21e-03	110	110	0.125	0.111	0.156	0.174	0.125	0.161
2:33584296-GA	2	33584296	G	G>A	taaaagtcaaccggggggcagaact	aguucugccccccgguugacuuuua	0	agu	FAM98A	UTR3	NA	NA	0.076	3.24e-03	7.42e-03	157	191	0.054	0.076	0.098	0.067	0.071	0.106
9:35076798-GA	9	35076798	G	G>A	tagaggcctccagaagtggaggacc	gguccuccacuucuggaggccucua	0	ccucca	FANCG	exonic	synonymous SNV	FANCG:NM_004629:exon7:c.C850T:p.L284L	0.096	3.85e-03	8.76e-03	148	164	0.143	0.063	0.083	0.136	0.080	0.074
4:186609191-GA	4	186609191	G	G>A	ttaccgtttctcggtcgagaagttt	aaacuucucgaccgagaaacgguaa	0	uucuc	FAT1	exonic	stopgain	FAT1:NM_005245:exon16:c.C10198T:p.R3400X	0.080	6.29e-03	1.54e-02	114	119	0.048	0.098	0.094	0.045	0.138	0.188
16:30927638-CT	16	30927638	C	C>T	ccctcgctgcacccaggaaggccgc	cccucgcugcacccaggaaggccgc	0	ccu	FBXL19	exonic	synonymous SNV	FBXL19:NM_001099784:exon4:c.C447T:p.T149T	0.043	1.52e-02	3.42e-02	121	122	0.056	0.045	0.028	0.059	0.059	0.027
X:154360408-GA	X	154360408	G	G>A	gtccccgggctcggtgggcacgtag	cuacgugcccaccgagcccggggac	0	ccc	FLNA	exonic	synonymous SNV	FLNA:NM_001110556:exon22:c.C3387T:p.T1129T,FLNA:NM_001456:exon22:c.C3387T:p.T1129T	0.230	6.14e-04	1.14e-03	302	337	0.210	0.262	0.218	0.217	0.269	0.244
X:154361749-GA	X	154361749	G	G>A	gctcttagggatgggatcccctcca	uggaggggaucccaucccuaagagc	0	gggau	FLNA	exonic	synonymous SNV	FLNA:NM_001110556:exon20:c.C2865T:p.P955P,FLNA:NM_001456:exon20:c.C2865T:p.P955P	0.071	3.15e-03	7.64e-03	271	282	0.105	0.038	0.068	0.105	0.044	0.075
6:30730024-GA	6	30730024	G	G>A	gagacctcacctgggagatgctcac	gugagcaucucccaggugaggucuc	0	gag	FLOT1	exonic	stopgain	FLOT1:NM_005803:exon12:c.C1252T:p.Q418X	0.049	2.74e-03	6.81e-03	332	342	0.030	0.050	0.066	0.041	0.044	0.064
1:93553123-CT	1	93553123	C	C>T	ctctgctgtagcctacagcccagtt	cucugcuguagccuacagcccaguu	0	gcugua	FNBP1L	UTR3	NA	NA	0.045	2.24e-02	1.13e-02	131	163	0.059	0.053	0.025	0.109	0.062	0.077
6:1611177-CT	6	1611177	C	C>T	gtccccggccgccgccctgggcagc	guccccggccgccgcccugggcagc	0	gcc	FOXC1	exonic	synonymous SNV	FOXC1:NM_001453:exon1:c.C732T:p.A244A	0.056	1.08e-02	1.94e-02	145	171	0.062	0.035	0.071	0.059	0.045	0.071
17:82520188-CT	17	82520188	C	C>T	ggagctgccgcccgcgcagcccagg	ggagcugccgcccgcgcagcccagg	0	gcugc	FOXK2	exonic	synonymous SNV	FOXK2:NM_004514:exon1:c.C300T:p.P100P	0.121	1.32e-02	2.62e-02	49	52	0.154	0.125	0.083	0.231	0.160	0.071
17:82587244-CT	17	82587244	C	C>T	ggcatcagtccccactgcggtccac	ggcaucaguccccacugcgguccac	0	cagu	FOXK2	exonic	synonymous SNV	FOXK2:NM_004514:exon8:c.C1758T:p.P586P	0.085	3.82e-03	1.32e-02	190	202	0.041	0.099	0.117	0.044	0.161	0.141
X:71100938-CT	X	71100938	C	C>T	cggccactttgccaagtggtcaggc	cggccacuuugccaaguggucaggc	0	ccacuu	FOXO4	exonic	synonymous SNV	FOXO4:NM_005938:exon2:c.C708T:p.A236A,FOXO4:NM_001170931:exon3:c.C543T:p.A181A	0.118	1.62e-02	1.86e-02	42	56	0.125	0.167	0.062	0.143	0.233	0.105
12:69574678-CT	12	69574678	C	C>T	gggactgtacaccaacagtctttaa	gggacuguacaccaacagucuuuaa	0	gacugu	FRS2	exonic	nonsynonymous SNV	FRS2:NM_001278357:exon7:c.C1250T:p.P417L,FRS2:NM_001278356:exon9:c.C1250T:p.P417L,FRS2:NM_001042555:exon10:c.C1250T:p.P417L,FRS2:NM_001278354:exon10:c.C1250T:p.P417L,FRS2:NM_001278355:exon10:c.C1250T:p.P417L,FRS2:NM_006654:exon10:c.C1250T:p.P417L,FRS2:NM_001278351:exon11:c.C1250T:p.P417L,FRS2:NM_001278353:exon11:c.C1250T:p.P417L	0.080	1.52e-02	3.53e-02	139	151	0.111	0.072	0.058	0.048	0.108	0.054
12:69577939-CT	12	69577939	C	C>T	gttgaccctctccagcgttcaatgt	guugacccucuccagcguucaaugu	0	uuga	FRS2	UTR3	NA	NA	0.190	4.69e-03	9.38e-03	82	93	0.160	0.160	0.250	0.160	0.167	0.237
7:2235350-GA	7	2235350	G	G>A	caggcacaggctgatgagcctgtca	ugacaggcucaucagccugugccug	0	acaggcu	FTSJ2	exonic	synonymous SNV	FTSJ2:NM_013393:exon3:c.C513T:p.I171I	0.042	9.61e-03	1.01e-02	212	237	0.043	0.056	0.027	0.070	0.052	0.048
6:111661653-GA	6	111661653	G	G>A	ggttccgctgctggggagcagctgg	ccagcugcuccccagcagcggaacc	0	gcugcu	FYN	UTR3	NA	NA	0.212	1.34e-03	2.21e-03	170	216	0.258	0.231	0.148	0.317	0.265	0.221
15:50355057-GA	15	50355057	G	G>A	cgcctcgtacccggccgggctgacg	cgucagcccggccggguacgaggcg	0	gcc	GABPB1-AS1	ncRNA_exonic	NA	NA	0.174	5.28e-03	1.26e-02	48	55	0.125	0.188	0.208	0.111	0.200	0.269
9:125360600-CT	9	125360600	C	C>T	tataaaaccccccgggacaaagtgc	uauaaaaccccccgggacaaagugc	0	ccc	GAPVD1	exonic	nonsynonymous SNV	GAPVD1:NM_001282681:exon24:c.C4054T:p.R1352W,GAPVD1:NM_015635:exon26:c.C4198T:p.R1400W,GAPVD1:NM_001282679:exon27:c.C4171T:p.R1391W,GAPVD1:NM_001282680:exon27:c.C4117T:p.R1373W	0.080	2.51e-03	3.31e-03	236	269	0.075	0.106	0.060	0.095	0.115	0.104
9:125364501-CT	9	125364501	C	C>T	ccgccttggcctcccaaagtgcggg	ccgccuuggccucccaaagugcggg	0	ccgc	GAPVD1	UTR3	NA	NA	0.063	5.19e-03	9.04e-03	157	175	0.061	0.069	0.058	0.079	0.065	0.083
19:19505931-CT	19	19505931	C	C>T	gtcttaggctcccagtctttgactg	gucuuaggcucccagucuuugacug	0	guc	GATAD2A	UTR3	NA	NA	0.111	1.80e-02	2.16e-02	93	92	0.182	0.026	0.125	0.190	0.053	0.121
19:19506927-CT	19	19506927	C	C>T	ttgtagggccaccgccttcaaacac	uuguagggccaccgccuucaaacac	0	ugu	GATAD2A	UTR3	NA	NA	0.201	2.51e-03	4.72e-03	146	163	0.194	0.123	0.286	0.200	0.185	0.327
4:151671152-GA	4	151671152	G	G>A	ttgttgtcccttgggcaaggggatc	gauccccuugcccaagggacaacaa	0	cccuu	GATB	UTR3	NA	NA	0.093	6.54e-03	2.09e-02	71	86	0.077	0.118	0.083	0.059	0.098	0.071
12:120159874-GA	12	120159874	G	G>A	caaggacaagaaggggttcttgatc	gaucaagaaccccuucuuguccuug	0	caagaa	GCN1L1	exonic	synonymous SNV	GCN1L1:NM_006836:exon24:c.C2700T:p.P900P	0.046	1.24e-02	2.83e-02	134	136	0.042	0.031	0.067	0.045	0.031	0.082
1:117929469-GA	1	117929469	G	G>A	gtggtcccatccgggcggcgggcgg	ccgcccgccgcccggaugggaccac	0	ccc	GDAP2	UTR5	NA	NA	0.102	1.64e-02	4.27e-02	73	74	0.133	0.100	0.071	0.143	0.094	0.071
6:121449611-CT	6	121449611	C	C>T	tgtttgacattccatgttaaactac	uguuugacauuccauguuaaacuac	0	guuu	GJA1	UTR3	NA	NA	0.105	9.11e-03	3.44e-02	87	107	0.111	0.083	0.121	0.083	0.064	0.083
16:74462141-GA	16	74462141	G	G>A	ggcggtagtccagggcggactcctg	caggaguccgcccuggacuaccgcc	0	agucc	GLG1	exonic	synonymous SNV	GLG1:NM_001145666:exon21:c.C2956T:p.L986L,GLG1:NM_001145667:exon22:c.C2989T:p.L997L,GLG1:NM_012201:exon22:c.C2989T:p.L997L	0.061	5.28e-03	9.57e-03	226	233	0.044	0.042	0.097	0.043	0.056	0.082
16:4804624-GA	16	4804624	G	G>A	ctatggagcgctgggtgcacactgg	ccagugugcacccagcgcuccauag	0	ug	GLYR1	UTR3	NA	NA	0.078	4.85e-03	9.38e-03	130	150	0.074	0.054	0.106	0.097	0.061	0.113
9:77721374-GA	9	77721374	G	G>A	ggtgtccttgacggcagcaaagaca	ugucuuugcugccgucaaggacacc	0	uguc	GNAQ	exonic	synonymous SNV	GNAQ:NM_002072:exon7:c.C1029T:p.A343A	0.062	1.41e-02	2.91e-02	141	170	0.043	0.103	0.040	0.034	0.098	0.051
1:67702855-GA	1	67702855	G	G>A	aaacagcttcatggaaatgaagcca	uggcuucauuuccaugaagcuguuu	0	gcuucau	GNG12	UTR3	NA	NA	0.042	2.47e-02	4.03e-02	155	169	0.029	0.051	0.048	0.029	0.058	0.042
5:142001105-GA	5	142001105	G	G>A	ctcacctcctaggtaagcaggagag	cucuccugcuuaccuaggaggugag	0	cuccu	GNPDA1	UTR3	NA	NA	0.044	1.39e-02	2.23e-02	173	194	0.061	0.038	0.032	0.075	0.044	0.031
1:145924365-GA	1	145924365	G	G>A	aaggggagccatggtgagactccaa	uuggagucucaccauggcuccccuu	0	ggag	GNRHR2	ncRNA_exonic	NA	NA	0.055	5.51e-03	7.64e-03	166	211	0.059	0.052	0.055	0.053	0.086	0.074
12:132786437-GA	12	132786437	G	G>A	cctcctgcaggcggcggctgaggat	auccucagccgccgccugcaggagg	0	ccuc	GOLGA3	exonic	nonsynonymous SNV	GOLGA3:NM_001172557:exon15:c.C3025T:p.R1009C,GOLGA3:NM_005895:exon15:c.C3025T:p.R1009C	0.147	5.28e-03	1.52e-02	51	60	0.100	0.174	0.167	0.100	0.143	0.136
12:132789272-GA	12	132789272	G	G>A	tggcgtcgcgccggtaggcctccac	guggaggccuaccggcgcgacgcca	0	ugg	GOLGA3	exonic	nonsynonymous SNV	GOLGA3:NM_001172557:exon13:c.C2566T:p.R856W,GOLGA3:NM_005895:exon13:c.C2566T:p.R856W	0.101	1.51e-02	3.77e-02	72	77	0.167	0.103	0.032	0.167	0.094	0.030
12:132822129-GA	12	132822129	G	G>A	cgcgccgtccatggtcaggacgaca	ugucguccugaccauggacggcgcg	0	cgucc	GOLGA3	UTR5	NA	NA	0.082	5.77e-03	1.20e-02	105	122	0.105	0.093	0.047	0.100	0.074	0.062
14:92809464-CT	14	92809464	C	C>T	caggaagctgaccagctactgagta	caggaagcugaccagcuacugagua	0	agcu	GOLGA5	exonic	stopgain	GOLGA5:NM_005113:exon4:c.C937T:p.Q313X	0.095	9.70e-03	1.43e-02	98	106	0.143	0.103	0.038	0.200	0.113	0.069
14:92837408-CT	14	92837408	C	C>T	ggaatttttctccgaagatacccca	ggaauuuuucuccgaagauacccca	0	ucu	GOLGA5	exonic	stopgain	GOLGA5:NM_005113:exon12:c.C2074T:p.R692X	0.097	4.02e-03	1.06e-02	135	140	0.143	0.083	0.064	0.143	0.092	0.064
1:155813740-GA	1	155813740	G	G>A	tttggagggggcgggggccccatgg	ccauggggcccccgcccccuccaaa	0	ggggc	GON4L	exonic	nonsynonymous SNV	GON4L:NM_001282856:exon10:c.C1346T:p.P449L,GON4L:NM_001282858:exon10:c.C1346T:p.P449L,GON4L:NM_001282860:exon10:c.C1346T:p.P449L,GON4L:NM_001282861:exon10:c.C1346T:p.P449L,GON4L:NM_032292:exon10:c.C1346T:p.P449L	0.110	4.37e-03	6.95e-03	119	127	0.107	0.064	0.159	0.107	0.098	0.125
17:30522410-CT	17	30522410	C	C>T	cttgacagccaccgctttcacaccc	cuugacagccaccgcuuucacaccc	0	uga	GOSR1	UTR3	NA	NA	0.097	1.01e-02	1.04e-02	126	141	0.053	0.136	0.104	0.091	0.149	0.135
10:99403743-GA	10	99403743	G	G>A	cccgaagttcttggagaaggactgg	ccaguccuucuccaagaacuucggg	0	uucu	GOT1	exonic	synonymous SNV	GOT1:NM_002079:exon6:c.C774T:p.S258S	0.071	7.04e-03	2.68e-02	159	165	0.033	0.107	0.074	0.033	0.101	0.054
16:58723751-GA	16	58723751	G	G>A	agctcaccttgcggacgctaggcag	cugccuagcguccgcaaggugagcu	0	agc	GOT2	exonic	nonsynonymous SNV	GOT2:NM_001286220:exon2:c.C241T:p.R81C,GOT2:NM_002080:exon2:c.C241T:p.R81C	0.098	2.87e-03	3.89e-03	142	356	0.098	0.095	0.102	0.079	0.147	0.105
19:34400299-CT	19	34400299	C	C>T	ttgttcacatcccatgtagaaaaat	uuguucacaucccauguagaaaaau	0	acau	GPI	UTR3	NA	NA	0.064	1.27e-03	2.91e-03	512	584	0.045	0.063	0.084	0.040	0.067	0.070
19:1106263-CT	19	1106263	C	C>T	gtggaacttcaccaaggtaaggggg	guggaacuucaccaagguaaggggg	0	cuu	GPX4	exonic	unknown	UNKNOWN	0.082	1.20e-03	2.66e-03	947	947	0.079	0.059	0.108	0.074	0.063	0.112
17:44352922-CT	17	44352922	C	C>T	gctccccatcaccatgggaggtggg	gcuccccaucaccaugggagguggg	0	cuccc	GRN	UTR3	NA	NA	0.090	4.10e-03	9.64e-03	179	206	0.128	0.046	0.094	0.106	0.051	0.131
16:85654333-CT	16	85654333	C	C>T	ttgtggagcccccgctccctcagga	uuguggagcccccgcucccucagga	0	ggagc	GSE1	exonic	nonsynonymous SNV	GSE1:NM_001134473:exon3:c.C170T:p.P57L,GSE1:NM_001278184:exon3:c.C263T:p.P88L,GSE1:NM_014615:exon4:c.C482T:p.P161L	0.168	2.54e-03	5.53e-03	89	99	0.111	0.200	0.194	0.190	0.156	0.212
16:85672987-CT	16	85672987	C	C>T	ctcattcctccccaggagtgaaact	cucauuccuccccaggagugaaacu	0	cucc	GSE1	UTR3	NA	NA	0.094	5.07e-03	3.80e-03	135	166	0.088	0.138	0.056	0.163	0.134	0.140
3:119822522-GA	3	119822522	G	G>A	gcttttattgcagaggtgcaaaacg	cguuuugcaccucugcaauaaaagc	0	uugca	GSK3B	UTR3	NA	NA	0.069	3.08e-02	3.76e-02	72	80	0.062	0.062	0.083	0.111	0.083	0.077
20:34931394-GA	20	34931394	G	G>A	aagggcctcggcgatggcctggtcc	ggaccaggccaucgccgaggcccuu	0	ggcc	GSS	exonic	synonymous SNV	GSS:NM_000178:exon11:c.C1053T:p.I351I	0.150	2.40e-03	7.90e-03	120	121	0.214	0.136	0.100	0.133	0.154	0.098
2:27335926-GA	2	27335926	G	G>A	taccttccgaggggtgcctggaagt	acuuccaggcaccccucggaaggua	0	cuucc	GTF3C2	exonic	synonymous SNV	GTF3C2:NM_001035521:exon9:c.C1458T:p.T486T,GTF3C2:NM_001521:exon10:c.C1458T:p.T486T	0.165	3.05e-03	5.02e-03	80	88	0.200	0.103	0.192	0.200	0.178	0.214
9:132692292-CT	9	132692292	C	C>T	acagtggggtctcacttcctagaag	acaguggggucucacuuccuagaag	0	ucu	GTF3C4,AK8	intergenic	NA	NA	0.165	7.65e-03	7.68e-03	49	67	0.182	0.160	0.154	0.267	0.206	0.222
5:140673989-GA	5	140673989	G	G>A	gccctgcagatgggaccatctcagg	ccugagauggucccaucugcagggc	0	agaug	HARS	UTR3	NA	NA	0.071	2.01e-03	5.71e-03	258	285	0.078	0.071	0.063	0.078	0.062	0.068
X:153947811-GA	X	153947811	G	G>A	tggaggacacaggctgctgcgtctc	gagacgcagcagccuguguccucca	0	gag	HCFC1	UTR3	NA	NA	0.048	1.97e-02	1.13e-02	130	148	0.042	0.078	0.024	0.074	0.092	0.067
X:153953646-GA	X	153953646	G	G>A	ggactgcgtcacggtggtcacagcc	ggcugugaccaccgugacgcagucc	0	gac	HCFC1	exonic	synonymous SNV	HCFC1:NM_005334:exon18:c.C4458T:p.T1486T	0.079	5.76e-03	8.76e-03	113	124	0.087	0.100	0.050	0.154	0.078	0.128
X:153958644-GA	X	153958644	G	G>A	catggtcttcacgatggtggtaccc	ggguaccaccaucgugaagaccaug	0	cau	HCFC1	exonic	synonymous SNV	HCFC1:NM_005334:exon10:c.C1728T:p.I576I	0.080	9.61e-03	3.51e-02	122	133	0.111	0.088	0.043	0.190	0.067	0.038
X:153959373-GA	X	153959373	G	G>A	catccgcactccggcgggaagggag	cucccuucccgccggagugcggaug	0	ccgc	HCFC1	exonic	synonymous SNV	HCFC1:NM_005334:exon9:c.C1563T:p.A521A	0.215	3.06e-03	1.68e-02	117	123	0.316	0.213	0.118	0.391	0.244	0.091
19:4502036-CT	19	4502036	C	C>T	aggcccagcccccgcccgagctcag	aggcccagcccccgcccgagcucag	0	agc	HDGFRP2	UTR3	NA	NA	0.083	2.74e-03	6.00e-03	191	206	0.115	0.067	0.066	0.133	0.099	0.071
17:67338499-GA	17	67338499	G	G>A	atttggtcactgggacacagttaca	uguaacugugucccagugaccaaau	0	acug	HELZ,PSMD12	intergenic	NA	NA	0.151	2.06e-03	6.35e-03	131	154	0.200	0.145	0.108	0.138	0.098	0.116
15:20445942-GA	15	20445942	G	G>A	gccctgaaacagggagctgcacagg	ccugugcagcucccuguuucagggc	0	ccug	HERC2P3	ncRNA_exonic	NA	NA	0.120	3.91e-02	5.00e-02	35	106	0.143	0.105	0.111	0.087	0.022	0.135
22:21447420-CT	22	21447420	C	C>T	ttccgccccctccggggctgagcct	uuccgcccccuccggggcugagccu	0	gcccc	HIC2	UTR3	NA	NA	0.125	2.19e-02	1.50e-02	44	55	0.250	0.062	0.062	0.167	0.192	0.118
22:21451259-CT	22	21451259	C	C>T	tgtactggccaccgccgctgtcact	uguacuggccaccgccgcugucacu	0	ggc	HIC2	UTR3	NA	NA	0.136	7.04e-03	1.68e-02	73	87	0.071	0.194	0.143	0.071	0.200	0.152
14:61738239-CT	14	61738239	C	C>T	agtagtgctgaccctgcactcaatc	aguagugcugacccugcacucaauc	0	agugc	HIF1A	exonic	nonsynonymous SNV	HIF1A:NM_001243084:exon10:c.C1474T:p.P492S,HIF1A:NM_001530:exon10:c.C1402T:p.P468S,HIF1A:NM_181054:exon10:c.C1402T:p.P468S	0.072	2.31e-03	8.14e-03	244	288	0.081	0.071	0.063	0.085	0.085	0.045
10:100547147-CT	10	100547147	C	C>T	tgtagggggctcccacccctaagag	uguagggggcucccaccccuaagag	0	uagggg	HIF1AN	exonic	nonsynonymous SNV	HIF1AN:NM_017902:exon7:c.C902T:p.P301L	0.081	9.11e-03	1.50e-02	169	173	0.122	0.099	0.021	0.128	0.120	0.039
7:75533766-GA	7	75533766	G	G>A	tgacaacaccacggtgtggtgctga	ucagcaccacaccgugguguuguca	0	caccac	HIP1	UTR3	NA	NA	0.250	2.62e-03	6.09e-03	69	79	0.214	0.188	0.348	0.316	0.184	0.318
7:139568638-GA	7	139568638	G	G>A	aaaagactagaggatgctctagatg	caucuagagcauccucuagucuuuu	0	cuagag	HIPK2	UTR3	NA	NA	0.187	5.38e-03	1.56e-02	77	89	0.238	0.222	0.100	0.208	0.200	0.080
5:75342656-CT	5	75342656	C	C>T	ggcctcccatccctgggaagtcata	ggccucccaucccugggaagucaua	0	uccca	HMGCR	exonic	synonymous SNV	HMGCR:NM_000859:exon2:c.C51T:p.P17P,HMGCR:NM_001130996:exon2:c.C51T:p.P17P	0.107	6.91e-03	1.88e-02	160	172	0.097	0.053	0.171	0.176	0.051	0.128
8:43026702-CT	8	43026702	C	C>T	cagcagtgcctccgtcactgcatgt	cagcagugccuccgucacugcaugu	0	gcagug	HOOK3	UTR3	NA	NA	0.213	9.52e-03	2.38e-02	73	73	0.105	0.367	0.167	0.118	0.367	0.154
2:176116656-CT	2	176116656	C	C>T	tacccggccggccggccaggctctg	uacccggccggccggccaggcucug	0	ggcc	HOXD10	upstream	NA	NA	0.176	3.85e-03	9.38e-03	60	73	0.231	0.160	0.136	0.250	0.138	0.143
2:176117130-CT	2	176117130	C	C>T	acagcaagtccccacttgctccttc	acagcaaguccccacuugcuccuuc	0	agcaagu	HOXD10	exonic	synonymous SNV	HOXD10:NM_002148:exon1:c.C297T:p.P99P	0.069	1.63e-03	3.45e-03	280	319	0.082	0.061	0.065	0.092	0.070	0.067
2:176117722-CT	2	176117722	C	C>T	gtgatctcagccctgagatagtccc	gugaucucagcccugagauaguccc	0	aucuca	HOXD10	intronic	NA	NA	0.063	1.83e-02	3.03e-02	64	75	0.062	0.040	0.087	0.053	0.069	0.074
X:53431830-GA	X	53431830	G	G>A	cggatacctatgggagccagatccc	gggaucuggcucccauagguauccg	0	ggau	HSD17B10	exonic	nonsynonymous SNV	HSD17B10:NM_001037811:exon5:c.C563T:p.P188L,HSD17B10:NM_004493:exon5:c.C563T:p.P188L	0.042	2.45e-03	5.78e-03	369	386	0.030	0.053	0.044	0.043	0.046	0.041
9:125240821-GA	9	125240821	G	G>A	cgttccccttcaggagtgaaggcga	ucgccuucacuccugaaggggaacg	0	ccuuca	HSPA5	exonic	nonsynonymous SNV	HSPA5:NM_005347:exon2:c.C209T:p.P70L	0.082	8.07e-04	1.11e-03	720	812	0.082	0.071	0.094	0.112	0.098	0.106
X:53576915-GA	X	53576915	G	G>A	cctctggagcatggtatgcagccag	cuggcugcauaccaugcuccagagg	0	cugg	HUWE1	exonic	nonsynonymous SNV	HUWE1:NM_031407:exon44:c.C5869T:p.H1957Y	0.072	1.19e-02	5.38e-03	183	205	0.055	0.020	0.141	0.064	0.112	0.116
X:53625792-GA	X	53625792	G	G>A	acgcaccaggacgggggccagggcc	ggcccuggcccccguccuggugcgu	0	gc	HUWE1	intronic	NA	NA	0.050	1.19e-02	4.05e-02	124	121	0.067	0.061	0.022	0.065	0.042	0.024
11:119044502-GA	11	119044502	G	G>A	gtatggtgggtcgggggcccccaac	guugggggcccccgacccaccauac	0	uggg	HYOU1	UTR3	NA	NA	0.275	1.20e-03	3.14e-03	95	110	0.231	0.283	0.310	0.214	0.312	0.375
21:33343584-CT	21	33343584	C	C>T	ataaactctcaccagagactactta	auaaacucucaccagagacuacuua	0	ucuc	IFNAR1	exonic	nonsynonymous SNV	IFNAR1:NM_000629:exon5:c.C581T:p.P194L	0.095	6.48e-03	1.57e-02	225	243	0.162	0.044	0.080	0.227	0.059	0.136
3:50288112-GA	3	50288112	G	G>A	acaaatactggtggagaccagttgt	acaacuggucuccaccaguauuugu	0	acuggu	IFRD2,LSMEM2	UTR3	NA	NA	0.135	1.65e-03	4.37e-03	157	177	0.172	0.127	0.105	0.194	0.111	0.133
X:70133986-CT	X	70133986	C	C>T	gccgcggctccccgagctgttcgaa	gccgcggcuccccgagcuguucgaa	0	gcuc	IGBP1	exonic	synonymous SNV	IGBP1:NM_001551:exon2:c.C39T:p.P13P	0.075	4.14e-02	4.63e-02	67	77	0.125	0.059	0.040	0.083	0.073	0.042
17:49050482-CT	17	49050482	C	C>T	gcccatgtgctcccataagggctgg	gcccaugugcucccauaagggcugg	0	gccc	IGF2BP1	UTR3	NA	NA	0.044	4.87e-03	1.01e-02	203	240	0.041	0.044	0.048	0.054	0.037	0.053
17:49053806-CT	17	49053806	C	C>T	cccacctctcatcaggggtgggggt	cccaccucucaucaggggugggggu	0	cccacc	IGF2BP1	UTR3	NA	NA	0.161	1.27e-03	1.89e-03	357	403	0.164	0.116	0.203	0.173	0.147	0.197
17:49054495-CT	17	49054495	C	C>T	gaacaggcaggcctgccaggatccc	gaacaggcaggccugccaggauccc	0	ggca	IGF2BP1	UTR3	NA	NA	0.055	5.58e-03	1.13e-02	198	235	0.029	0.085	0.052	0.049	0.082	0.042
17:49055202-CT	17	49055202	C	C>T	ttttccagtgaccactggattgttt	uuuuccagugaccacuggauuguuu	0	uccagu	IGF2BP1	UTR3	NA	NA	0.130	1.79e-03	5.36e-03	155	152	0.114	0.159	0.118	0.158	0.176	0.109
2:238188181-GA	2	238188181	G	G>A	gttcaggatgacgtgggcatcctgc	gcaggaugcccacgucauccugaac	0	caggaug	ILKAP	exonic	synonymous SNV	ILKAP:NM_030768:exon5:c.C375T:p.H125H	0.064	7.95e-03	1.90e-02	145	155	0.050	0.039	0.104	0.136	0.037	0.098
11:62153010-CT	11	62153010	C	C>T	aatggaaatgcccatttccattgtt	aauggaaaugcccauuuccauuguu	0	aauggaaau	INCENP	UTR3	NA	NA	0.139	5.18e-03	4.93e-03	107	126	0.118	0.088	0.212	0.217	0.143	0.200
8:19818319-CT	8	19818319	C	C>T	gcggaccgccaccgccgggaggctg	gcggaccgccaccgccgggaggcug	0	gcc	INTS10	exonic	synonymous SNV	INTS10:NM_018142:exon2:c.C174T:p.T58T	0.150	2.05e-03	5.76e-03	119	122	0.176	0.138	0.136	0.176	0.136	0.156
14:24180401-GA	14	24180401	G	G>A	gtcttaaggcctgggcaggctctat	auagagccugcccaggccuuaagac	0	gccu	IPO4	UTR3	NA	NA	0.051	8.45e-03	2.47e-02	146	163	0.071	0.024	0.057	0.094	0.022	0.048
13:98023264-CT	13	98023264	C	C>T	acctgcgcagtccttgtgttcagtg	accugcgcaguccuuguguucagug	0	cug	IPO5	UTR3	NA	NA	0.052	3.72e-02	4.38e-02	81	93	0.053	0.029	0.074	0.053	0.047	0.065
1:201877012-CT	1	201877012	C	C>T	gccttctattccctttagaaggtaa	gccuucuauucccuuuagaagguaa	0	ccuucua	IPO9	UTR3	NA	NA	0.159	2.87e-03	6.11e-03	103	115	0.208	0.102	0.167	0.182	0.119	0.147
1:234607068-GA	1	234607068	G	G>A	atatatatatatggagatatatata	uauauauaucuccauauauauauau	0	uauauauau	IRF2BP2	UTR3	NA	NA	0.065	2.01e-03	3.80e-03	409	493	0.037	0.080	0.079	0.049	0.090	0.089
19:43586694-GA	19	43586694	G	G>A	tggtgctgcccaggggtgggtggca	ugccacccaccccugggcagcacca	0	ugcc	IRGQ	UTR3	NA	NA	0.098	1.40e-02	3.04e-02	116	123	0.172	0.093	0.030	0.161	0.103	0.029
12:108567249-CT	12	108567249	C	C>T	ctgccttcctcccgtgaaactgcac	cugccuuccucccgugaaacugcac	0	ugc	ISCU	exonic	synonymous SNV	ISCU:NM_001301140:exon4:c.C399T:p.P133P,ISCU:NM_001301141:exon4:c.C399T:p.P133P,ISCU:NM_213595:exon4:c.C399T:p.P133P,ISCU:NM_014301:exon5:c.C324T:p.P108P	0.056	2.70e-03	6.18e-03	352	359	0.040	0.049	0.078	0.064	0.054	0.096
16:47155742-GA	16	47155742	G	G>A	caaaatgaaaccggtgggcttcttg	caagaagcccaccgguuucauuuug	0	caa	ITFG1	exonic	nonsynonymous SNV	ITFG1:NM_030790:exon18:c.C1816T:p.R606W	0.163	2.44e-03	4.36e-03	88	105	0.158	0.149	0.182	0.182	0.278	0.310
10:32958175-GA	10	32958175	G	G>A	ggggcccggcgcggtgggctcgggc	gcccgagcccaccgcgccgggcccc	0	gcccg	ITGB1	UTR5	NA	NA	0.146	4.41e-03	3.97e-02	82	78	0.182	0.176	0.081	0.222	0.250	0.030
21:33750284-CT	21	33750284	C	C>T	ctaacggggctccccctgttataca	cuaacggggcucccccuguuauaca	0	uaac	ITSN1	exonic	nonsynonymous SNV	ITSN1:NM_001001132:exon6:c.C488T:p.P163L,ITSN1:NM_003024:exon6:c.C488T:p.P163L	0.046	2.28e-02	3.47e-02	109	122	0.045	0.041	0.053	0.050	0.054	0.043
4:128861902-CT	4	128861902	C	C>T	gagtgttccccccggaatccgctgg	gaguguuccccccggaauccgcugg	0	uucc	JADE1	exonic	nonsynonymous SNV	JADE1:NM_001287437:exon9:c.C1144T:p.R382W,JADE1:NM_001287439:exon9:c.C1180T:p.R394W,JADE1:NM_001287440:exon9:c.C1180T:p.R394W,JADE1:NM_001287441:exon9:c.C1180T:p.R394W,JADE1:NM_001287442:exon9:c.C1180T:p.R394W,JADE1:NM_001287443:exon9:c.C1180T:p.R394W,JADE1:NM_024900:exon9:c.C1180T:p.R394W,JADE1:NM_199320:exon9:c.C1180T:p.R394W	0.075	9.01e-03	3.54e-02	137	145	0.115	0.049	0.060	0.083	0.030	0.074
10:63190924-GA	10	63190924	G	G>A	tactggggcaaaggcaatgccagca	ugcuggcauugccuuugccccagua	0	cugg	JMJD1C	exonic	synonymous SNV	JMJD1C:NM_001282948:exon16:c.C5715T:p.A1905A,JMJD1C:NM_032776:exon17:c.C6261T:p.A2087A	0.057	2.13e-02	4.47e-02	176	169	0.022	0.050	0.098	0.025	0.049	0.104
16:57755226-CT	16	57755226	C	C>T	gctgaaggcctccgacttcctgccc	gcugaaggccuccgacuuccugccc	0	gaag	KATNB1	exonic	synonymous SNV	KATNB1:NM_005886:exon15:c.C1404T:p.S468S	0.087	3.89e-03	9.10e-03	164	173	0.087	0.052	0.122	0.083	0.062	0.133
2:47690778-GA	2	47690778	G	G>A	ggcgcaggacccggtggggcagcgg	ccgcugccccaccggguccugcgcc	0	cgc	KCNK12,MSH6	intergenic	NA	NA	0.276	5.33e-04	5.75e-03	315	64	0.279	0.280	0.270	0.200	0.273	0.294
2:200490220-GA	2	200490220	G	G>A	caggcaaggcgcggtggcgcacagc	gcugugcgccaccgcgccuugccug	0	gcgc	KCTD18	exonic	synonymous SNV	KCTD18:NM_152387:exon7:c.C1161T:p.T387T	0.161	9.11e-03	2.06e-02	57	63	0.167	0.125	0.190	0.133	0.160	0.217
17:75063097-CT	17	75063097	C	C>T	gtcagcagagcccctctgtgaagtg	gucagcagagccccucugugaagug	0	cagag	KCTD2	UTR3	NA	NA	0.107	5.35e-03	8.76e-03	146	172	0.136	0.129	0.056	0.103	0.130	0.076
6:36488752-CT	6	36488752	C	C>T	ttaatgactgtcctagtcataatca	uuaaugacuguccuagucauaauca	0	augacu	KCTD20	UTR3	NA	NA	0.063	1.03e-02	1.40e-02	164	201	0.028	0.103	0.060	0.043	0.100	0.073
11:108474806-GA	11	108474806	G	G>A	ccgggatacacaggagtgtgattct	agaaucacacuccuguguaucccgg	0	acac	KDELC2	UTR3	NA	NA	0.082	3.40e-03	8.76e-03	163	186	0.061	0.083	0.103	0.056	0.118	0.092
7:6484121-GA	7	6484121	G	G>A	ggctcaggaggcggcggcccctgag	cucaggggccgccgccuccugagcc	0	cucagg	KDELR2	UTR5	NA	NA	0.136	7.04e-03	7.00e-03	76	85	0.143	0.083	0.182	0.250	0.143	0.200
1:32014189-CT	1	32014189	C	C>T	cgcagccgccaccgctgctgccgcc	cgcagccgccaccgcugcugccgcc	0	gcagc	KHDRBS1	exonic	nonsynonymous SNV	KHDRBS1:NM_001271878:exon1:c.C194T:p.P65L,KHDRBS1:NM_006559:exon1:c.C194T:p.P65L	0.046	1.70e-02	2.14e-02	98	113	0.067	0.042	0.029	0.059	0.038	0.091
19:6414420-GA	19	6414420	G	G>A	tctccggagggcggtggctcccggc	gccgggagccaccgcccuccggaga	0	ccgg	KHSRP	intronic	NA	NA	0.132	1.79e-03	4.59e-03	241	268	0.196	0.105	0.094	0.169	0.128	0.080
6:127449999-GA	6	127449999	G	G>A	tactgtactgagggcgccagaacag	cuguucuggcgcccucaguacagua	0	cugu	KIAA0408	exonic	synonymous SNV	KIAA0408:NM_014702:exon3:c.C489T:p.A163A	0.147	3.18e-03	1.42e-02	85	81	0.133	0.125	0.182	0.077	0.128	0.143
4:153581556-CT	4	153581556	C	C>T	tgaatctgagacctcaggtaaggtg	ugaaucugagaccucagguaaggug	0	cuga	KIAA0922	exonic	synonymous SNV	KIAA0922:NM_001131007:exon9:c.C888T:p.T296T,KIAA0922:NM_015196:exon9:c.C888T:p.T296T	0.089	5.93e-03	1.22e-02	106	113	0.083	0.122	0.061	0.148	0.132	0.061
3:108579283-GA	3	108579283	G	G>A	tgagtcatacctggtgagataatca	ugauuaucucaccagguaugacuca	0	uga	KIAA1524	exonic	synonymous SNV	KIAA1524:NM_020890:exon7:c.C816T:p.T272T	0.084	1.85e-03	4.70e-03	233	237	0.089	0.096	0.068	0.089	0.110	0.081
7:138917310-GA	7	138917310	G	G>A	agactcagagccggggggcaccagt	acuggugccccccggcucugagucu	0	acu	KIAA1549	exonic	synonymous SNV	KIAA1549:NM_001164665:exon2:c.C2316T:p.P772P,KIAA1549:NM_020910:exon2:c.C2316T:p.P772P	0.069	3.39e-02	3.01e-02	56	65	0.062	0.083	0.062	0.056	0.138	0.111
2:175939613-GA	2	175939613	G	G>A	cacctcgttctcgggggagaatagg	ccuauucucccccgagaacgaggug	0	uucuc	KIAA1715	exonic	stopgain	KIAA1715:NM_030650:exon10:c.C751T:p.R251X	0.261	2.62e-03	3.31e-03	138	144	0.391	0.242	0.151	0.375	0.281	0.214
2:8730538-GA	2	8730538	G	G>A	cagaggctggctggtgagccatgct	agcauggcucaccagccagccucug	0	uggcu	KIDINS220	UTR3	NA	NA	0.203	1.84e-03	6.25e-03	109	135	0.269	0.159	0.179	0.312	0.155	0.178
5:132693250-GA	5	132693250	G	G>A	tggggcaaacatggagatgcgaccc	gggucgcaucuccauguuugcccca	0	ggg	KIF3A	UTR3	NA	NA	0.104	1.51e-02	3.78e-02	67	76	0.167	0.077	0.069	0.231	0.069	0.059
13:73061892-CT	13	73061892	C	C>T	agtatctgacacctcagcttcctcc	aguaucugacaccucagcuuccucc	0	cuga	KLF5	exonic	nonsynonymous SNV	KLF5:NM_001286818:exon2:c.C20T:p.P7L,KLF5:NM_001730:exon2:c.C293T:p.P98L	0.155	7.65e-03	2.68e-02	47	40	0.182	0.105	0.176	0.125	0.200	0.118
7:130134370-CT	7	130134370	C	C>T	gatgtagctcttcagcgtcatctcc	gauguagcucuucagcgucaucucc	0	gaug	KLHDC10	UTR3	NA	NA	0.070	6.07e-03	1.52e-02	146	164	0.069	0.047	0.094	0.062	0.053	0.105
11:118472106-CT	11	118472106	C	C>T	taaagaccccttcgggtctcctcat	uaaagaccccuucgggucuccucau	0	agaccc	KMT2A	exonic	nonsynonymous SNV	KMT2A:NM_001197104:exon3:c.C947T:p.S316L,KMT2A:NM_005933:exon3:c.C947T:p.S316L	0.086	1.07e-02	3.54e-02	139	160	0.091	0.033	0.133	0.081	0.031	0.190
7:152162944-GA	7	152162944	G	G>A	ctggggactgctggaagctggtccc	gggaccagcuuccagcaguccccag	0	gggac	KMT2C	exonic	stopgain	KMT2C:NM_170606:exon43:c.C10633T:p.Q3545X	0.058	6.32e-03	1.20e-02	200	223	0.043	0.065	0.065	0.065	0.084	0.057
7:152182271-GA	7	152182271	G	G>A	actatcctggatgggaatccgggat	aucccggauucccauccaggauagu	0	aucc	KMT2C	exonic	synonymous SNV	KMT2C:NM_170606:exon36:c.C5589T:p.P1863P	0.065	1.24e-02	2.00e-02	162	190	0.125	0.044	0.025	0.125	0.052	0.038
12:49026308-GA	12	49026308	G	G>A	gattgttggtgcggaggctccaata	uauuggagccuccgcaccaacaauc	0	auug	KMT2D	exonic	nonsynonymous SNV	KMT2D:NM_003482:exon48:c.C15658T:p.R5220C	0.173	5.16e-03	6.81e-03	68	77	0.111	0.200	0.208	0.250	0.244	0.250
12:49031801-GA	12	49031801	G	G>A	ggacagggccaaggactggtcctgt	acaggaccaguccuuggcccugucc	0	acagg	KMT2D	exonic	nonsynonymous SNV	KMT2D:NM_003482:exon39:c.C12904T:p.L4302F	0.092	1.72e-02	3.21e-02	55	68	0.053	0.105	0.118	0.050	0.143	0.100
1:32171499-CT	1	32171499	C	C>T	gattgctcttcccaagagccacaag	gauugcucuucccaagagccacaag	0	gcucuu	KPNA6	UTR3	NA	NA	0.087	3.43e-03	8.76e-03	197	216	0.071	0.074	0.117	0.061	0.078	0.094
17:47650229-CT	17	47650229	C	C>T	aggagtcgccgccgccgccacctcc	aggagucgccgccgccgccaccucc	0	ggag	KPNB1	UTR5	NA	NA	0.045	3.06e-03	9.38e-03	262	280	0.042	0.050	0.042	0.040	0.056	0.038
4:99885544-GA	4	99885544	G	G>A	atgaacttacctggtaggtgttata	uauaacaccuaccagguaaguucau	0	accu	LAMTOR3	exonic	stopgain	LAMTOR3:NM_001243736:exon5:c.C214T:p.Q72X,LAMTOR3:NM_021970:exon5:c.C235T:p.Q79X	0.086	1.15e-02	3.47e-02	126	128	0.143	0.090	0.026	0.143	0.092	0.024
6:149676732-GA	6	149676732	G	G>A	cttgccgtggatggtcacctgcaca	ugugcaggugaccauccacggcaag	0	ugc	LATS1	exonic	nonsynonymous SNV	LATS1:NM_004690:exon6:c.C2599T:p.H867Y	0.082	4.10e-03	1.32e-02	182	167	0.087	0.097	0.062	0.095	0.129	0.063
1:225403404-GA	1	225403404	G	G>A	cacgagcttctcggtggacaagcaa	uugcuuguccaccgagaagcucgug	0	gcuu	LBR	exonic	stopgain	LBR:NM_002296:exon14:c.C1747T:p.R583X,LBR:NM_194442:exon14:c.C1747T:p.R583X	0.051	3.33e-03	6.78e-03	331	352	0.053	0.070	0.029	0.053	0.065	0.036
16:25178116-CT	16	25178116	C	C>T	gcgggcctcgtccgcaggtctcatc	gcgggccucguccgcaggucucauc	0	ccu	LCMT1	UTR3	NA	NA	0.158	1.97e-03	5.93e-03	93	107	0.143	0.179	0.152	0.120	0.204	0.152
7:74099065-CT	7	74099065	C	C>T	tgtggtgacccccgtcatcgagcag	uguggugacccccgucaucgagcag	0	ugac	LIMK1	exonic	synonymous SNV	LIMK1:NM_001204426:exon4:c.C333T:p.P111P,LIMK1:NM_002314:exon5:c.C435T:p.P145P	0.087	2.69e-02	3.51e-02	58	56	0.083	0.100	0.077	0.100	0.143	0.080
6:105082145-CT	6	105082145	C	C>T	gtttctagtcttcactagaaggcct	guuucuagucuucacuagaaggccu	0	uucuagu	LIN28B	UTR3	NA	NA	0.277	1.44e-03	2.49e-03	130	167	0.357	0.214	0.261	0.353	0.250	0.263
10:100373797-CT	10	100373797	C	C>T	tttagccgtctccacggccagcccc	uuuagccgucuccacggccagcccc	0	gccgu	LINC00263	ncRNA_exonic	NA	NA	0.112	1.43e-02	2.32e-02	47	56	0.167	0.087	0.083	0.214	0.080	0.118
4:107913643-CT	4	107913643	C	C>T	ttaaacctttcccaaaggtaaaatg	uuaaaccuuucccaaagguaaaaug	0	accuuu	LOC101929595	ncRNA_intronic	NA	NA	0.251	9.11e-03	2.22e-02	57	71	0.222	0.400	0.130	0.167	0.433	0.172
16:20821811-CT	16	20821811	C	C>T	tcaggatgatcccatcattcaaaag	ucaggaugaucccaucauucaaaag	0	augau	LOC81691	exonic	synonymous SNV	LOC81691:NM_001144924:exon6:c.C525T:p.P175P,LOC81691:NM_001199053:exon6:c.C525T:p.P175P,LOC81691:NM_030941:exon6:c.C525T:p.P175P	0.249	5.56e-03	1.00e-02	41	47	0.375	0.214	0.158	0.273	0.235	0.211
16:48351777-CT	16	48351777	C	C>T	tcaagaccagacctggtctgttaaa	ucaagaccagaccuggucuguuaaa	0	agacca	LONP2	exonic	nonsynonymous SNV	LONP2:NM_001300948:exon14:c.C2402T:p.P801L,LONP2:NM_031490:exon15:c.C2534T:p.P845L	0.044	1.44e-02	1.89e-02	188	216	0.077	0.025	0.029	0.068	0.053	0.026
1:211744138-GA	1	211744138	G	G>A	ctttaaagccctggccagggtcagt	acugacccuggccagggcuuuaaag	0	cccu	LPGAT1	UTR3	NA	NA	0.203	2.17e-02	4.30e-02	39	51	0.091	0.133	0.385	0.067	0.143	0.333
9:128916112-CT	9	128916112	C	C>T	agacgctccctccggagctcttcca	agacgcucccuccggagcucuucca	0	gcucc	LRRC8A	exonic	nonsynonymous SNV	LRRC8A:NM_001127245:exon3:c.C2174T:p.P725L,LRRC8A:NM_001127244:exon4:c.C2174T:p.P725L,LRRC8A:NM_019594:exon4:c.C2174T:p.P725L	0.288	5.13e-03	9.46e-03	36	44	0.364	0.200	0.300	0.357	0.222	0.333
1:89595472-CT	1	89595472	C	C>T	gacgaacttctccatggctcgtcac	gacgaacuucuccauggcucgucac	0	gacga	LRRC8B	UTR3	NA	NA	0.167	6.32e-03	2.14e-02	81	90	0.214	0.179	0.107	0.214	0.159	0.094
5:157756179-CT	5	157756179	C	C>T	gagtcccctttccaggcagggccag	gaguccccuuuccaggcagggccag	0	cccu	LSM11	UTR3	NA	NA	0.085	1.64e-02	4.17e-02	78	92	0.125	0.062	0.067	0.105	0.056	0.054
20:62131420-CT	20	62131420	C	C>T	tgccgaagcgcccgctgaggaagac	ugccgaagcgcccgcugaggaagac	0	agc	LSM14B	exonic	synonymous SNV	LSM14B:NM_144703:exon7:c.C900T:p.P300P	0.044	1.71e-02	3.45e-02	109	121	0.048	0.058	0.028	0.080	0.058	0.023
16:190035-GA	16	190035	G	G>A	gggaacggctgcggtggcgccgatg	caucggcgccaccgcagccguuccc	0	cggc	LUC7L	exonic	nonsynonymous SNV	LUC7L:NM_018032:exon9:c.C907T:p.R303C,LUC7L:NM_201412:exon9:c.C907T:p.R303C	0.168	2.06e-03	6.06e-03	115	124	0.125	0.214	0.163	0.120	0.213	0.154
7:79462698-CT	7	79462698	C	C>T	atgcagcctgcccagcactgcacac	augcagccugcccagcacugcacac	0	ugcag	MAGI2-AS3	ncRNA_exonic	NA	NA	0.053	4.37e-02	4.40e-02	77	83	0.056	0.050	0.053	0.100	0.049	0.045
8:33495563-CT	8	33495563	C	C>T	ttaatagctgctcagctggacaatg	uuaauagcugcucagcuggacaaug	0	agcu	MAK16	exonic	stopgain	MAK16:NM_032509:exon7:c.C469T:p.Q157X	0.050	1.07e-02	1.91e-02	175	176	0.065	0.026	0.061	0.118	0.040	0.060
19:7911559-CT	19	7911559	C	C>T	tcgggggacttccagtccttcgtca	ucgggggacuuccaguccuucguca	0	ggacu	MAP2K7	exonic	stopgain	MAP2K7:NM_001297556:exon9:c.C1081T:p.Q361X,MAP2K7:NM_145185:exon9:c.C1060T:p.Q354X,MAP2K7:NM_001297555:exon10:c.C1108T:p.Q370X	0.056	1.25e-02	3.53e-02	111	112	0.083	0.057	0.029	0.077	0.059	0.029
17:63695163-CT	17	63695163	C	C>T	tgccaggcagccctgccagccatgc	ugccaggcagcccugccagccaugc	0	ggca	MAP3K3	UTR3	NA	NA	0.114	3.17e-02	4.80e-02	58	59	0.143	0.074	0.125	0.111	0.074	0.130
22:21788373-GA	22	21788373	G	G>A	tcttcttgtgatggggatccaagaa	uucuuggauccccaucacaagaaga	0	uucuug	MAPK1	exonic	nonsynonymous SNV	MAPK1:NM_002745:exon6:c.C740T:p.P247L,MAPK1:NM_138957:exon6:c.C740T:p.P247L	0.128	1.20e-03	2.23e-03	357	376	0.169	0.104	0.110	0.145	0.110	0.112
17:19379921-CT	17	19379921	C	C>T	cctgaggcccaccgtgccctatggc	ccugaggcccaccgugcccuauggc	0	gcc	MAPK7	exonic	synonymous SNV	MAPK7:NM_002749:exon3:c.C372T:p.T124T,MAPK7:NM_139033:exon3:c.C372T:p.T124T,MAPK7:NM_139034:exon3:c.C372T:p.T124T	0.140	1.70e-02	3.66e-02	69	73	0.118	0.065	0.238	0.150	0.062	0.238
5:180236336-GA	5	180236336	G	G>A	tttcaggcccacggaggtgagagtt	aacucucaccuccgugggccugaaa	0	uca	MAPK9	UTR3	NA	NA	0.206	2.40e-03	2.60e-03	241	276	0.297	0.116	0.205	0.316	0.184	0.206
1:220796688-CT	1	220796688	C	C>T	tggcgaggccgccgcccagtggata	uggcgaggccgccgcccaguggaua	0	ugg	MARC1	exonic	synonymous SNV	MARC1:NM_022746:exon3:c.C495T:p.T165T	0.057	8.61e-03	6.44e-03	126	146	0.069	0.053	0.050	0.094	0.134	0.106
10:92351271-CT	10	92351271	C	C>T	ttgttttgattccatcattaatgca	uuguuuugauuccaucauuaaugca	0	ugau	MARCH5	UTR3	NA	NA	0.058	5.86e-03	1.94e-02	145	174	0.040	0.060	0.075	0.031	0.049	0.083
19:19343895-CT	19	19343895	C	C>T	ggagcacatcatcatgtgccgcctt	ggagcacaucaucaugugccgccuu	0	gcacau	MAU2	exonic	synonymous SNV	MAU2:NM_015329:exon10:c.C1032T:p.I344I	0.072	5.84e-03	1.57e-02	140	149	0.042	0.066	0.109	0.036	0.079	0.086
3:152432796-CT	3	152432796	C	C>T	gacctgtttctccaagcctggtccc	gaccuguuucuccaagccugguccc	0	gacc	MBNL1	exonic	nonsynonymous SNV	MBNL1:NM_207293:exon3:c.C425T:p.P142L,MBNL1:NM_207296:exon3:c.C425T:p.P142L,MBNL1:NM_207297:exon3:c.C425T:p.P142L,MBNL1:NM_021038:exon4:c.C425T:p.P142L,MBNL1:NM_207292:exon4:c.C425T:p.P142L	0.100	4.86e-03	6.95e-03	170	203	0.147	0.090	0.064	0.163	0.106	0.089
12:68841866-CT	12	68841866	C	C>T	attccaagatacctcttgacttcct	auuccaagauaccucuugacuuccu	0	caaga	MDM2	UTR3	NA	NA	0.047	6.42e-03	1.21e-02	283	328	0.039	0.030	0.070	0.031	0.040	0.053
X:154030502-GA	X	154030502	G	G>A	ggccgtggcggcggtggcaaccgcg	cgcgguugccaccgccgccacggcc	0	gcgg	MECP2	exonic	synonymous SNV	MECP2:NM_001110792:exon3:c.C1362T:p.T454T,MECP2:NM_004992:exon4:c.C1326T:p.T442T	0.150	2.51e-03	6.95e-03	188	216	0.093	0.209	0.149	0.097	0.221	0.169
17:39410258-GA	17	39410258	G	G>A	ttgagaaatcctgggcaggattatc	gauaauccugcccaggauuucucaa	0	aauccu	MED1	exonic	stopgain	MED1:NM_004774:exon17:c.C1963T:p.Q655X	0.271	1.20e-03	2.49e-03	140	159	0.281	0.310	0.220	0.242	0.338	0.276
3:151378018-CT	3	151378018	C	C>T	ttttagttcctccgaacgcaggggt	uuuuaguuccuccgaacgcaggggu	0	guuc	MED12L	exonic	synonymous SNV	MED12L:NM_053002:exon29:c.C4218T:p.S1406S	0.301	2.98e-03	8.99e-03	45	49	0.250	0.320	0.333	0.250	0.370	0.286
22:20507724-CT	22	20507724	C	C>T	agcaccgccttccggcagaagctgg	agcaccgccuuccggcagaagcugg	0	cuuc	MED15	exonic	nonsynonymous SNV	MED15:NM_001003891:exon1:c.C46T:p.R16W,MED15:NM_001293234:exon1:c.C46T:p.R16W,MED15:NM_001293236:exon1:c.C46T:p.R16W,MED15:NM_015889:exon1:c.C46T:p.R16W	0.100	1.10e-02	3.26e-02	87	81	0.188	0.056	0.057	0.154	0.061	0.057
17:40053624-GA	17	40053624	G	G>A	gcaggtggcagcggtggcggccagc	gcuggccgccaccgcugccaccugc	0	uggc	MED24	UTR5	NA	NA	0.194	3.46e-03	5.75e-03	78	84	0.118	0.289	0.174	0.250	0.282	0.160
4:17614716-CT	4	17614716	C	C>T	ctcaggccccgccgggccttccggg	cucaggccccgccgggccuuccggg	0	aggccc	MED28	exonic	nonsynonymous SNV	MED28:NM_025205:exon1:c.C62T:p.P21L	0.155	1.80e-03	4.41e-03	141	163	0.200	0.115	0.150	0.160	0.129	0.191
15:99706811-CT	15	99706811	C	C>T	caagcttgcctccgcaaggacttgt	caagcuugccuccgcaaggacuugu	0	cuugc	MEF2A	exonic	nonsynonymous SNV	MEF2A:NM_001130928:exon6:c.C737T:p.P246L,MEF2A:NM_001130926:exon8:c.C941T:p.P314L,MEF2A:NM_001130927:exon8:c.C761T:p.P254L,MEF2A:NM_005587:exon9:c.C947T:p.P316L,MEF2A:NM_001171894:exon10:c.C941T:p.P314L	0.150	1.20e-03	2.39e-03	197	226	0.143	0.171	0.137	0.191	0.163	0.149
7:100433792-CT	7	100433792	C	C>T	cccccagcctcccaggctggatggc	cccccagccucccaggcuggauggc	0	ccagccu	MEPCE	UTR3	NA	NA	0.047	1.51e-02	2.23e-02	128	154	0.036	0.035	0.070	0.030	0.057	0.078
15:80977868-GA	15	80977868	G	G>A	aggcctcaccctggagagggcatgg	ccaugcccucuccagggugaggccu	0	ccuc	MESDC2	UTR3	NA	NA	0.339	3.06e-03	9.64e-03	37	40	0.286	0.357	0.375	0.250	0.312	0.375
15:80978617-GA	15	80978617	G	G>A	agttctcttactgatgagtaagatt	aaucuuacucaucaguaagagaacu	0	ucuuacu	MESDC2	UTR3	NA	NA	0.125	3.43e-03	6.44e-03	171	197	0.185	0.078	0.111	0.129	0.088	0.125
16:717167-CT	16	717167	C	C>T	gccagacaccgccgctgttccaggc	gccagacaccgccgcuguuccaggc	0	gcc	METRN	exonic	nonsynonymous SNV	METRN:NM_024042:exon4:c.C662T:p.P221L	0.161	3.40e-03	6.95e-03	72	83	0.188	0.097	0.200	0.158	0.122	0.174
2:169824816-GA	2	169824816	G	G>A	ccaggagacggcggcggcgcactgc	gcagugcgccgccgccgucuccugg	0	cag	METTL5	UTR5	NA	NA	0.065	9.89e-03	2.20e-02	96	95	0.077	0.067	0.053	0.154	0.067	0.054
1:222664054-CT	1	222664054	C	C>T	tctcatgagcacccccatgggaggc	ucucaugagcacccccaugggaggc	0	caug	MIA3	exonic	synonymous SNV	MIA3:NM_001300867:exon22:c.C1953T:p.T651T,MIA3:NM_198551:exon27:c.C5319T:p.T1773T	0.083	1.90e-03	6.10e-03	305	331	0.097	0.097	0.057	0.104	0.106	0.053
X:38804848-CT	X	38804848	C	C>T	ccaggcccccagcgcgggccttgga	ccaggcccccagcgcgggccuugga	0	aggccc	MID1IP1	UTR5	NA	NA	0.041	1.13e-02	2.70e-02	140	162	0.032	0.041	0.050	0.031	0.036	0.053
X:107841203-CT	X	107841203	C	C>T	ttcaccagccaccgcctggtggaac	uucaccagccaccgccugguggaac	0	caccag	MID2	exonic	nonsynonymous SNV	MID2:NM_012216:exon2:c.C538T:p.R180C,MID2:NM_052817:exon2:c.C538T:p.R180C	0.336	9.45e-04	2.66e-03	185	210	0.432	0.302	0.274	0.510	0.319	0.357
22:37805400-CT	22	37805400	C	C>T	aagcagcgactcctcgctcgcatcc	aagcagcgacuccucgcucgcaucc	0	agcga	MIR5096	ncRNA_intronic	NA	NA	0.058	1.20e-03	2.49e-03	622	738	0.062	0.063	0.049	0.053	0.081	0.069
1:235595450-GA	1	235595450	G	G>A	acagaggctggcggtggcagcagct	agcugcugccaccgccagccucugu	0	gcug	MIR5096	ncRNA_intronic	NA	NA	0.103	5.63e-03	1.00e-02	85	91	0.150	0.071	0.087	0.200	0.089	0.154
14:45210404-GA	14	45210404	G	G>A	cctagcatgccaggactgacatgct	agcaugucaguccuggcaugcuagg	0	agcaug	MIS18BP1	exonic	nonsynonymous SNV	MIS18BP1:NM_018353:exon14:c.C3128T:p.P1043L	0.063	1.54e-02	1.11e-02	104	124	0.095	0.070	0.025	0.148	0.078	0.087
10:128105431-GA	10	128105431	G	G>A	tgagctgcttcagggctgagagctc	gagcucucagcccugaagcagcuca	0	gagcu	MKI67	exonic	synonymous SNV	MKI67:NM_001145966:exon12:c.C5329T:p.L1777L,MKI67:NM_002417:exon13:c.C6409T:p.L2137L	0.154	1.20e-03	2.39e-03	429	495	0.143	0.201	0.117	0.139	0.201	0.134
10:128107621-GA	10	128107621	G	G>A	tgagcttcttcagggctgagagctc	gagcucucagcccugaagaagcuca	0	gagcu	MKI67	exonic	synonymous SNV	MKI67:NM_001145966:exon12:c.C3139T:p.L1047L,MKI67:NM_002417:exon13:c.C4219T:p.L1407L	0.084	1.63e-03	2.49e-03	439	521	0.081	0.061	0.111	0.092	0.071	0.099
20:10405346-GA	20	10405346	G	G>A	caaacagtccaaggtcaggttgctg	cagcaaccugaccuuggacuguuug	0	caa	MKKS	exonic	synonymous SNV	MKKS:NM_018848:exon6:c.C1614T:p.T538T,MKKS:NM_170784:exon6:c.C1614T:p.T538T	0.130	1.94e-02	4.55e-02	40	46	0.167	0.067	0.158	0.125	0.105	0.105
7:140453323-GA	7	140453323	G	G>A	gccctccctttcggtggaaaagtat	auacuuuuccaccgaaagggagggc	0	cuuu	MKRN1	UTR3	NA	NA	0.224	9.28e-04	2.66e-03	227	271	0.250	0.221	0.200	0.333	0.211	0.184
3:12574840-CT	3	12574840	C	C>T	gcctttgccttccaggcaagccagg	gccuuugccuuccaggcaagccagg	0	uugccu	MKRN2	exonic	stopgain	MKRN2:NM_001271707:exon4:c.C562T:p.Q188X,MKRN2:NM_014160:exon5:c.C691T:p.Q231X	0.049	5.84e-03	7.05e-03	190	214	0.048	0.035	0.063	0.098	0.064	0.130
12:120694964-CT	12	120694964	C	C>T	gggggaggtgtccaccttcacaggg	gggggagguguccaccuucacaggg	0	aggu	MLEC	exonic	synonymous SNV	MLEC:NM_014730:exon3:c.C555T:p.S185S	0.055	4.71e-03	9.10e-03	162	176	0.061	0.060	0.043	0.079	0.060	0.057
10:21534782-CT	10	21534782	C	C>T	cgacgggcacggctgcagcgtcgcg	cgacgggcacggcugcagcgucgcg	0	cgacg	MLLT10	exonic	synonymous SNV	MLLT10:NM_001195626:exon1:c.C138T:p.G46G,MLLT10:NM_001195627:exon2:c.C138T:p.G46G,MLLT10:NM_001195628:exon2:c.C138T:p.G46G,MLLT10:NM_001195630:exon2:c.C138T:p.G46G,MLLT10:NM_004641:exon2:c.C138T:p.G46G	0.052	2.07e-02	4.91e-02	95	100	0.056	0.071	0.029	0.053	0.067	0.028
1:151067278-CT	1	151067278	C	C>T	ctggaggatgcccatcccagaactg	cuggaggaugcccaucccagaacug	0	cugg	MLLT11	exonic	synonymous SNV	MLLT11:NM_006818:exon2:c.C54T:p.P18P	0.058	3.37e-02	4.70e-02	92	103	0.043	0.089	0.042	0.034	0.085	0.074
22:30934184-GA	22	30934184	G	G>A	cgcttccgactaggggtagcctaga	ucuaggcuaccccuagucggaagcg	0	gcu	MORC2	exonic	nonsynonymous SNV	MORC2:NM_014941:exon21:c.C2015T:p.P672L	0.109	7.88e-03	1.18e-02	69	77	0.133	0.083	0.111	0.176	0.146	0.105
10:97616080-GA	10	97616080	G	G>A	gcagggtctgctggccagcatcctc	gaggaugcuggccagcagacccugc	0	ugcu	MORN4	UTR3	NA	NA	0.133	9.23e-03	1.91e-02	69	76	0.077	0.161	0.160	0.077	0.158	0.160
9:13125238-GA	9	13125238	G	G>A	ctccggttctggggagccagactgt	acagucuggcuccccagaaccggag	0	ucugg	MPDZ	exonic	synonymous SNV	MPDZ:NM_001261406:exon34:c.C4686T:p.S1562S,MPDZ:NM_001261407:exon34:c.C4686T:p.S1562S,MPDZ:NM_003829:exon35:c.C4785T:p.S1595S	0.149	1.49e-02	3.08e-02	70	75	0.286	0.105	0.056	0.286	0.146	0.050
16:79490-CT	16	79490	C	C>T	acacagctcgtccgacgcagcccag	acacagcucguccgacgcagcccag	0	cguc	MPG	exonic	synonymous SNV	MPG:NM_001015052:exon2:c.C90T:p.S30S,MPG:NM_001015054:exon2:c.C54T:p.S18S,MPG:NM_002434:exon3:c.C105T:p.S35S	0.042	2.49e-02	4.05e-02	123	133	0.071	0.032	0.021	0.100	0.031	0.021
11:6682237-GA	11	6682237	G	G>A	ggctgtctctgcgaggcagaggcag	cugccucugccucgcagagacagcc	0	cucugc	MRPL17	exonic	nonsynonymous SNV	MRPL17:NM_022061:exon3:c.C409T:p.R137C	0.043	1.34e-03	5.10e-03	751	867	0.045	0.034	0.049	0.051	0.032	0.060
5:72238077-GA	5	72238077	G	G>A	ctgcctaatccaggtgtggatagtc	gacuauccacaccuggauuaggcag	0	aucca	MRPS27	exonic	synonymous SNV	MRPS27:NM_001286751:exon5:c.C165T:p.T55T,MRPS27:NM_015084:exon5:c.C333T:p.T111T,MRPS27:NM_001286748:exon6:c.C375T:p.T125T	0.271	5.52e-04	9.80e-04	355	374	0.294	0.266	0.255	0.324	0.299	0.286
5:44809082-CT	5	44809082	C	C>T	cgcggcgacccccgtcgcgcggtac	cgcggcgacccccgucgcgcgguac	0	gcgac	MRPS30	exonic	synonymous SNV	MRPS30:NM_016640:exon1:c.C120T:p.P40P	0.084	5.58e-03	1.20e-02	115	123	0.071	0.083	0.098	0.077	0.091	0.114
9:122280596-CT	9	122280596	C	C>T	taaggacctcaccaggttagtgact	uaaggaccucaccagguuagugacu	0	ucac	MRRF	exonic	nonsynonymous SNV	MRRF:NM_199177:exon2:c.C338T:p.P113L,MRRF:NM_138777:exon3:c.C338T:p.P113L	0.075	6.29e-03	9.64e-03	114	130	0.100	0.069	0.056	0.130	0.091	0.073
9:21863997-CT	9	21863997	C	C>T	acccaggcttctctagctctggtaa	acccaggcuucucuagcucugguaa	0	ccag	MTAP	UTR3	NA	NA	0.049	4.50e-02	4.85e-02	86	97	0.062	0.029	0.057	0.056	0.049	0.053
1:25832695-CT	1	25832695	C	C>T	ccttatcagttccactgattaaaaa	ccuuaucaguuccacugauuaaaaa	0	aucagu	MTFR1L	UTR3	NA	NA	0.076	1.08e-02	1.56e-02	100	117	0.091	0.043	0.094	0.130	0.069	0.083
2:69940348-CT	2	69940348	C	C>T	ccttttgaatgccattcactagacc	ccuuuugaaugccauucacuagacc	0	ugaau	MXD1	UTR3	NA	NA	0.131	3.11e-02	3.56e-02	30	35	0.182	0.100	0.111	0.182	0.083	0.167
17:8475674-GA	17	8475674	G	G>A	tatgcataggctggagagccttaag	cuuaaggcucuccagccuaugcaua	0	aggcu	MYH10	UTR3	NA	NA	0.087	1.38e-03	2.39e-03	347	396	0.092	0.064	0.105	0.108	0.083	0.106
22:36302571-GA	22	36302571	G	G>A	agcacgcaccttggtgaagagccgc	gcggcucuucaccaaggugcgugcu	0	cac	MYH9	exonic	synonymous SNV	MYH9:NM_002473:exon20:c.C2496T:p.T832T	0.058	3.06e-03	9.10e-03	215	219	0.043	0.056	0.076	0.043	0.055	0.074
5:16673691-GA	5	16673691	G	G>A	cacctccccagcggtggtgtgggag	cucccacaccaccgcuggggaggug	0	cuccc	MYO10	exonic	synonymous SNV	MYO10:NM_012334:exon36:c.C5163T:p.T1721T	0.160	1.07e-02	1.50e-02	47	49	0.083	0.125	0.273	0.154	0.160	0.273
2:190659200-CT	2	190659200	C	C>T	cttacccaggaccctgggggagttg	cuuacccaggacccugggggaguug	0	cccag	NAB1	exonic	synonymous SNV	NAB1:NM_005966:exon4:c.C24T:p.T8T	0.113	1.08e-02	3.45e-02	74	75	0.200	0.059	0.080	0.214	0.081	0.042
22:42060061-GA	22	42060061	G	G>A	aagtagaggccaggaaggccacagg	ccuguggccuuccuggccucuacuu	0	ggcc	NAGA	UTR3	NA	NA	0.054	1.60e-02	3.63e-02	126	139	0.059	0.082	0.021	0.105	0.130	0.020
19:47490826-GA	19	47490826	G	G>A	cagagaaagctgggaacagctcctc	gaggagcuguucccagcuuucucug	0	agcug	NAPA	exonic	nonsynonymous SNV	NAPA:NM_003827:exon9:c.C697T:p.P233S	0.059	6.90e-03	1.70e-02	136	134	0.091	0.051	0.036	0.091	0.067	0.038
2:203056484-CT	2	203056484	C	C>T	ttatgtcatcaccatgacaacactc	uuaugucaucaccaugacaacacuc	0	ugucau	NBEAL1	exonic	synonymous SNV	NBEAL1:NM_001114132:exon5:c.C363T:p.T121T	0.129	1.31e-02	3.80e-02	57	57	0.125	0.079	0.182	0.182	0.056	0.200
17:43211081-CT	17	43211081	C	C>T	aggtatctagccctagaatgcctag	agguaucuagcccuagaaugccuag	0	cuag	NBR1	UTR3	NA	NA	0.055	8.18e-03	1.39e-02	254	285	0.093	0.023	0.051	0.106	0.034	0.056
11:17377778-CT	11	17377778	C	C>T	aacctgcactatcgtggcagtggtt	aaccugcacuaucguggcagugguu	0	aacc	NCR3LG1	downstream	NA	NA	0.078	1.98e-02	3.44e-02	103	120	0.043	0.074	0.115	0.087	0.060	0.200
1:53797020-GA	1	53797020	G	G>A	agagccaaatggggtcccaaatggg	cccauuugggaccccauuuggcucu	0	cca	NDC1	exonic	synonymous SNV	NDC1:NM_001168551:exon12:c.C1227T:p.T409T,NDC1:NM_018087:exon12:c.C1347T:p.T449T	0.056	5.35e-03	6.67e-03	246	279	0.077	0.026	0.065	0.064	0.047	0.067
8:24956544-GA	8	24956544	G	G>A	tccccggcccgcggcggcggtggga	ucccaccgccgccgcgggccgggga	0	uccc	NEFL	UTR5	NA	NA	0.160	5.28e-03	1.01e-02	75	83	0.105	0.125	0.250	0.176	0.135	0.276
4:177336307-CT	4	177336307	C	C>T	gacagtggtctccacccagctgtta	gacaguggucuccacccagcuguua	0	acag	NEIL3	exonic	nonsynonymous SNV	NEIL3:NM_018248:exon4:c.C613T:p.H205Y	0.068	1.54e-02	4.05e-02	146	148	0.065	0.025	0.114	0.062	0.026	0.132
16:69693268-CT	16	69693268	C	C>T	tacagggctcttcagttcctcaaga	uacagggcucuucaguuccucaaga	0	ucuu	NFAT5	exonic	nonsynonymous SNV	NFAT5:NM_006599:exon12:c.C3389T:p.S1130L,NFAT5:NM_001113178:exon13:c.C3440T:p.S1147L,NFAT5:NM_138713:exon13:c.C3443T:p.S1148L,NFAT5:NM_173214:exon13:c.C3161T:p.S1054L,NFAT5:NM_173215:exon13:c.C3161T:p.S1054L,NFAT5:NM_138714:exon14:c.C3161T:p.S1054L	0.123	6.21e-03	8.99e-03	94	117	0.167	0.064	0.138	0.167	0.105	0.111
16:28956013-CT	16	28956013	C	C>T	ccccaccttcaccaaggaccaaaag	ccccaccuucaccaaggaccaaaag	0	ccuu	NFATC2IP	exonic	nonsynonymous SNV	NFATC2IP:NM_032815:exon4:c.C614T:p.P205L	0.050	9.24e-03	2.72e-02	145	140	0.075	0.038	0.038	0.077	0.038	0.041
1:61406638-CT	1	61406638	C	C>T	caccgccaccaccgatggccaggcc	caccgccaccaccgauggccaggcc	0	gcca	NFIA	exonic	nonsynonymous SNV	NFIA:NM_001134673:exon9:c.C1331T:p.P444L,NFIA:NM_001145511:exon9:c.C1307T:p.P436L,NFIA:NM_005595:exon9:c.C1331T:p.P444L,NFIA:NM_001145512:exon10:c.C1466T:p.P489L	0.119	1.51e-02	2.20e-02	80	89	0.100	0.182	0.074	0.158	0.158	0.094
1:61460120-CT	1	61460120	C	C>T	tgcactgcccaccggctcagctttc	ugcacugcccaccggcucagcuuuc	0	cug	NFIA	UTR3	NA	NA	0.375	1.97e-03	4.40e-03	59	74	0.333	0.346	0.444	0.333	0.472	0.409
11:129864779-GA	11	129864779	G	G>A	cacaacaacagtggagactgctttg	caaagcagucuccacuguuguugug	0	cagu	NFRKB	exonic	synonymous SNV	NFRKB:NM_006165:exon25:c.C3921T:p.S1307S,NFRKB:NM_001143835:exon27:c.C3846T:p.S1282S	0.067	6.56e-03	1.79e-02	124	133	0.083	0.066	0.051	0.120	0.062	0.047
11:129873843-GA	11	129873843	G	G>A	ctcccgactgctggggaacagcagg	ccugcuguuccccagcagucgggag	0	cugcu	NFRKB	exonic	stopgain	NFRKB:NM_006165:exon20:c.C2527T:p.Q843X,NFRKB:NM_001143835:exon22:c.C2452T:p.Q818X	0.074	7.24e-03	1.50e-02	111	127	0.067	0.100	0.056	0.056	0.090	0.071
9:33351745-CT	9	33351745	C	C>T	gtgtatggcaccctgccataccagc	guguauggcacccugccauaccagc	0	guauggca	NFX1	exonic	synonymous SNV	NFX1:NM_002504:exon16:c.C2610T:p.P870P,NFX1:NM_147133:exon16:c.C2610T:p.P870P	0.062	2.12e-02	3.77e-02	88	91	0.100	0.053	0.033	0.105	0.075	0.031
3:25739660-GA	3	25739660	G	G>A	ctcatcatcactgggcagtaatgat	aucauuacugcccagugaugaugag	0	aucau	NGLY1	exonic	synonymous SNV	NGLY1:NM_001145293:exon5:c.C798T:p.P266P,NGLY1:NM_001145294:exon5:c.C672T:p.P224P,NGLY1:NM_001145295:exon5:c.C798T:p.P266P,NGLY1:NM_018297:exon5:c.C798T:p.P266P	0.043	9.43e-03	2.62e-02	166	182	0.049	0.038	0.043	0.047	0.034	0.040
10:113854850-CT	10	113854850	C	C>T	gggcccggcggccgcatcgggagcc	gggcccggcggccgcaucgggagcc	0	cccg	NHLRC2	UTR5	NA	NA	0.104	6.62e-03	1.11e-02	98	113	0.105	0.071	0.135	0.105	0.106	0.106
10:113901774-CT	10	113901774	C	C>T	ttcaggcctttccttggcctctgaa	uucaggccuuuccuuggccucugaa	0	uucag	NHLRC2	exonic	synonymous SNV	NHLRC2:NM_198514:exon7:c.C1248T:p.S416S	0.072	1.90e-03	4.93e-03	275	321	0.073	0.081	0.061	0.060	0.080	0.064
3:52490204-CT	3	52490204	C	C>T	cacgacggcctccgccgctacttct	cacgacggccuccgccgcuacuucu	0	cggc	NISCH	exonic	nonsynonymous SNV	NISCH:NM_007184:exon18:c.C3586T:p.R1196C	0.083	3.32e-03	1.11e-02	132	130	0.067	0.079	0.103	0.071	0.063	0.103
17:45061373-CT	17	45061373	C	C>T	cgccggcacctccgctgccgcagat	cgccggcaccuccgcugccgcagau	0	cggca	NMT1	exonic	nonsynonymous SNV	NMT1:NM_021079:exon1:c.C44T:p.P15L	0.231	2.01e-03	4.36e-03	300	315	0.341	0.207	0.144	0.340	0.197	0.172
1:119963645-GA	1	119963645	G	G>A	tcgttcaggcaagggctgctgtaac	guuacagcagcccuugccugaacga	0	guu	NOTCH2	exonic	nonsynonymous SNV	NOTCH2:NM_001200001:exon11:c.C1844T:p.P615L,NOTCH2:NM_024408:exon11:c.C1844T:p.P615L	0.061	1.09e-02	2.00e-02	99	107	0.050	0.058	0.074	0.050	0.085	0.071
5:171406561-CT	5	171406561	C	C>T	cccatgcctcttcaggctggaaaca	cccaugccucuucaggcuggaaaca	0	gccu	NPM1	UTR3	NA	NA	0.061	8.44e-04	2.23e-03	672	804	0.051	0.065	0.066	0.079	0.067	0.102
5:177298980-CT	5	177298980	C	C>T	aaggagctgcctccagcccctttct	aaggagcugccuccagccccuuucu	0	aagg	NSD1	UTR3	NA	NA	0.086	1.45e-02	1.91e-02	99	112	0.120	0.065	0.071	0.148	0.093	0.065
7:73303709-GA	7	73303709	G	G>A	tgctcaggcctcggtggggccaggc	gccuggccccaccgaggccugagca	0	ggcc	NSUN5	exonic	stopgain	NSUN5:NM_001168347:exon9:c.C1177T:p.R393X,NSUN5:NM_001168348:exon9:c.C1063T:p.R355X,NSUN5:NM_018044:exon9:c.C1177T:p.R393X,NSUN5:NM_148956:exon9:c.C1177T:p.R393X	0.193	1.90e-03	3.65e-03	77	92	0.176	0.194	0.208	0.333	0.220	0.267
7:72948777-GA	7	72948777	G	G>A	tgctcaggcctcggtggggccgggc	gcccggccccaccgaggccugagca	0	ggcc	NSUN5P2	ncRNA_exonic	NA	NA	0.154	4.36e-03	9.21e-03	45	95	0.143	0.143	0.176	0.188	0.089	0.206
7:135628052-CT	7	135628052	C	C>T	ctcccagctctccagctgtgccagg	cucccagcucuccagcugugccagg	0	cagcu	NUP205	exonic	stopgain	NUP205:NM_015135:exon34:c.C4873T:p.Q1625X	0.042	2.97e-03	5.59e-03	370	387	0.043	0.052	0.030	0.040	0.060	0.051
9:131139361-CT	9	131139361	C	C>T	tgactccttgcccatgggagttgtc	ugacuccuugcccaugggaguuguc	0	acucc	NUP214	exonic	synonymous SNV	NUP214:NM_005085:exon10:c.C1086T:p.P362P	0.073	7.95e-03	1.56e-02	91	102	0.062	0.085	0.071	0.150	0.073	0.074
4:76148314-GA	4	76148314	G	G>A	actcacccgcgggggccgcggtggc	gccaccgcggcccccgcgggugagu	0	ccgcgg	NUP54	exonic	nonsynonymous SNV	NUP54:NM_001278603:exon1:c.C61T:p.P21S,NUP54:NM_017426:exon1:c.C61T:p.P21S	0.044	5.49e-03	6.95e-03	227	242	0.045	0.033	0.055	0.091	0.058	0.063
19:49909064-GA	19	49909064	G	G>A	cccagcagtgggggcgcccgctgtg	cacagcgggcgcccccacugcuggg	0	cagc	NUP62	exonic	synonymous SNV	NUP62:NM_001193357:exon2:c.C744T:p.A248A,NUP62:NM_012346:exon2:c.C744T:p.A248A,NUP62:NM_153718:exon2:c.C744T:p.A248A,NUP62:NM_016553:exon3:c.C744T:p.A248A,NUP62:NM_153719:exon3:c.C744T:p.A248A	0.116	2.51e-03	4.61e-03	210	241	0.122	0.150	0.074	0.161	0.124	0.092
11:3695539-GA	11	3695539	G	G>A	caccaactgcatggtgagcagctcc	ggagcugcucaccaugcaguuggug	0	cugc	NUP98	exonic	synonymous SNV	NUP98:NM_016320:exon26:c.C4077T:p.T1359T,NUP98:NM_139132:exon26:c.C4077T:p.T1359T	0.056	1.82e-02	2.57e-02	126	146	0.095	0.050	0.022	0.080	0.042	0.060
1:224289696-GA	1	224289696	G	G>A	aatcaaaagcttgaggaagcctcag	cugaggcuuccucaagcuuuugauu	0	gcuu	NVL	exonic	stopgain	NVL:NM_001243146:exon11:c.C796T:p.Q266X,NVL:NM_001243147:exon12:c.C1090T:p.Q364X,NVL:NM_206840:exon12:c.C1045T:p.Q349X,NVL:NM_002533:exon13:c.C1363T:p.Q455X	0.060	2.06e-03	4.59e-03	323	335	0.067	0.072	0.042	0.054	0.076	0.068
X:129540777-CT	X	129540777	C	C>T	aagggtcctctccgggagccctgcg	aaggguccucuccgggagcccugcg	0	aggg	OCRL	exonic	nonsynonymous SNV	OCRL:NM_000276:exon2:c.C73T:p.R25W,OCRL:NM_001587:exon2:c.C73T:p.R25W	0.063	1.36e-02	3.68e-02	93	94	0.056	0.067	0.067	0.056	0.070	0.061
5:132204138-GA	5	132204138	G	G>A	gggatcacgaacggtggctcgtgca	ugcacgagccaccguucgugauccc	0	cacga	P4HA2	exonic	synonymous SNV	P4HA2:NM_001017973:exon9:c.C1095T:p.T365T,P4HA2:NM_001017974:exon9:c.C1095T:p.T365T,P4HA2:NM_004199:exon9:c.C1095T:p.T365T,P4HA2:NM_001142598:exon10:c.C1095T:p.T365T,P4HA2:NM_001142599:exon10:c.C1095T:p.T365T	0.050	4.24e-02	4.97e-02	82	82	0.056	0.030	0.065	0.071	0.054	0.065
11:117169946-CT	11	117169946	C	C>T	tgtgagctggccctcagctcctttg	ugugagcuggcccucagcuccuuug	0	gagcug	PAFAH1B2	UTR3	NA	NA	0.095	1.59e-03	2.49e-03	329	386	0.073	0.085	0.128	0.121	0.094	0.132
20:3889726-CT	20	3889726	C	C>T	ggaaaaagcggccgcgtaagtgttc	ggaaaaagcggccgcguaaguguuc	0	gaa	PANK2	exonic	nonsynonymous SNV	PANK2:NM_153638:exon1:c.C626T:p.P209L	0.081	5.77e-03	1.54e-02	108	107	0.077	0.114	0.053	0.077	0.106	0.059
1:2519811-GA	1	2519811	G	G>A	accttggtcggcggtggccgacttc	gaagucggccaccgccgaccaaggu	0	gucggc	PANK4	exonic	synonymous SNV	PANK4:NM_018216:exon6:c.C843T:p.T281T	0.176	4.78e-03	1.02e-02	64	75	0.273	0.143	0.111	0.308	0.189	0.120
2:60794078-CT	2	60794078	C	C>T	cacaaccctgcccagggacaaccgc	cacaacccugcccagggacaaccgc	1	cccu	PAPOLG	exonic	stopgain	PAPOLG:NM_022894:exon19:c.C1876T:p.Q626X	0.152	3.43e-03	4.59e-03	80	102	0.150	0.139	0.167	0.200	0.227	0.242
6:52404224-CT	6	52404224	C	C>T	cagtgctgccaccgcagcccttctg	cagugcugccaccgcagcccuucug	0	gcugc	PAQR8	exonic	synonymous SNV	PAQR8:NM_133367:exon2:c.C1011T:p.T337T	0.216	7.60e-03	2.71e-02	44	44	0.250	0.105	0.294	0.143	0.100	0.294
10:49819434-GA	10	49819434	G	G>A	atgtctggtccaggggtggaacagt	acuguuccaccccuggaccagacau	0	ucca	PARG	exonic	nonsynonymous SNV	PARG:NM_003631:exon18:c.C2837T:p.P946L	0.080	1.02e-02	2.71e-02	118	127	0.080	0.125	0.034	0.120	0.145	0.030
1:226361434-GA	1	226361434	G	G>A	accagagccaccgggtgtgactcgg	ccgagucacacccgguggcucuggu	0	cacc	PARP1	UTR3	NA	NA	0.058	9.07e-04	2.21e-03	1176	1454	0.040	0.063	0.072	0.040	0.067	0.070
12:79689988-GA	12	79689988	G	G>A	ttcacgcccccgggaccggggacgg	ccguccccggucccgggggcgugaa	0	ccccg	PAWR	exonic	nonsynonymous SNV	PAWR:NM_002583:exon2:c.C257T:p.P86L	0.134	1.60e-02	4.04e-02	39	41	0.200	0.111	0.091	0.222	0.105	0.077
7:154955549-GA	7	154955549	G	G>A	actgttgaacctggacaggctcgaa	uucgagccuguccagguucaacagu	0	cugu	PAXIP1	exonic	stopgain	PAXIP1:NM_007349:exon15:c.C2632T:p.Q878X	0.088	5.14e-03	1.31e-02	161	169	0.083	0.120	0.060	0.103	0.118	0.056
14:71108717-CT	14	71108717	C	C>T	cattcatccctccggatgtccacca	cauucaucccuccggauguccacca	0	caucc	PCNX	exonic	nonsynonymous SNV	PCNX:NM_014982:exon34:c.C6415T:p.R2139W	0.068	1.97e-02	2.41e-02	165	200	0.037	0.135	0.031	0.028	0.138	0.078
3:33866372-CT	3	33866372	C	C>T	aatgcccatgcccatgggctataat	aaugcccaugcccaugggcuauaau	0	gcccau	PDCD6IP	exonic	synonymous SNV	PDCD6IP:NM_001162429:exon18:c.C2469T:p.P823P,PDCD6IP:NM_013374:exon18:c.C2454T:p.P818P	0.100	1.34e-03	3.34e-03	338	357	0.097	0.077	0.125	0.101	0.089	0.145
4:185525042-GA	4	185525042	G	G>A	tgagacacagctggtgagctgctgc	gcagcagcucaccagcugugucuca	0	cagcu	PDLIM3	exonic	stopgain	PDLIM3:NM_001114107:exon2:c.C223T:p.Q75X,PDLIM3:NM_001257962:exon2:c.C223T:p.Q75X,PDLIM3:NM_014476:exon2:c.C223T:p.Q75X	0.185	3.32e-03	1.09e-02	72	78	0.200	0.133	0.222	0.176	0.129	0.267
22:18088114-CT	22	18088114	C	C>T	gctcctcacgtccgtggccacagaa	gcuccucacguccguggccacagaa	0	cac	PEX26	UTR3	NA	NA	0.084	1.18e-02	4.67e-02	95	112	0.125	0.062	0.065	0.050	0.055	0.054
11:3824125-CT	11	3824125	C	C>T	tgtctcctcctccgaggacttcagt	ugucuccuccuccgaggacuucagu	0	uccuc	PGAP2	exonic	stopgain	PGAP2:NM_001283039:exon4:c.C532T:p.R178X	0.115	9.81e-03	2.62e-02	74	73	0.083	0.118	0.143	0.091	0.114	0.148
6:83167305-GA	6	83167305	G	G>A	cagaaggagacagcagtgtctcctg	caggagacacugcugucuccuucug	0	aggagaca	PGM3	UTR3	NA	NA	0.094	1.44e-02	2.26e-02	79	86	0.043	0.152	0.087	0.080	0.152	0.071
X:119240425-CT	X	119240425	C	C>T	ctcactgctgcccagcaggagactc	cucacugcugcccagcaggagacuc	0	cugcu	PGRMC1	exonic	stopgain	PGRMC1:NM_006667:exon2:c.C445T:p.Q149X	0.097	6.14e-04	1.16e-03	794	890	0.104	0.103	0.085	0.117	0.111	0.092
6:143826303-CT	6	143826303	C	C>T	tggcccaccctccgtgcataggcac	uggcccacccuccgugcauaggcac	0	gcc	PHACTR2	UTR3	NA	NA	0.098	1.94e-02	4.91e-02	123	135	0.185	0.081	0.029	0.214	0.074	0.026
9:93660280-CT	9	93660280	C	C>T	aggaggagcccccgtctcccattga	aggaggagcccccgucucccauuga	0	ggag	PHF2	exonic	nonsynonymous SNV	PHF2:NM_005392:exon12:c.C1418T:p.P473L	0.110	1.51e-02	3.13e-02	69	76	0.154	0.097	0.080	0.143	0.088	0.074
X:134373375-CT	X	134373375	C	C>T	gcgacagagccccgctctcaggcac	gcgacagagccccgcucucaggcac	0	agagc	PHF6	UTR5	NA	NA	0.059	3.33e-03	9.05e-03	206	213	0.050	0.075	0.051	0.044	0.069	0.060
1:119744172-CT	1	119744172	C	C>T	ctgcactctgaccctgtagtacagc	cugcacucugacccuguaguacagc	0	cug	PHGDH	UTR3	NA	NA	0.048	8.14e-04	3.31e-03	858	887	0.043	0.047	0.055	0.028	0.052	0.060
7:56080386-CT	7	56080386	C	C>T	ccacctcagcctcctgagtagctgg	ccaccucagccuccugaguagcugg	0	cucag	PHKG1,SUMF2	UTR3	NA	NA	0.101	2.57e-03	5.02e-03	143	257	0.071	0.145	0.087	0.071	0.146	0.094
5:178208812-GA	5	178208812	G	G>A	cattatggcctcgggcaggcccccc	ggggggccugcccgaggccauaaug	0	ggccu	PHYKPL	UTR3	NA	NA	0.081	7.81e-03	2.30e-02	93	105	0.100	0.048	0.097	0.091	0.042	0.114
4:508915-CT	4	508915	C	C>T	ggcctcctccaccgaggaggtgaat	ggccuccuccaccgaggaggugaau	0	ccuccuc	PIGG	exonic	synonymous SNV	PIGG:NM_001289052:exon3:c.C447T:p.T149T,PIGG:NM_001127178:exon5:c.C846T:p.T282T,PIGG:NM_001289051:exon5:c.C579T:p.T193T,PIGG:NM_001289053:exon5:c.C579T:p.T193T,PIGG:NM_001289057:exon5:c.C579T:p.T193T,PIGG:NM_017733:exon5:c.C846T:p.T282T,PIGG:NM_001289055:exon6:c.C480T:p.T160T	0.132	8.89e-03	1.06e-02	57	59	0.091	0.154	0.150	0.167	0.185	0.200
1:77154584-GA	1	77154584	G	G>A	gtgcgatgtccaggagtagacacac	gugugucuacuccuggacaucgcac	0	uguc	PIGK	exonic	nonsynonymous SNV	PIGK:NM_005482:exon9:c.C851T:p.P284L	0.062	2.06e-03	6.00e-03	260	289	0.060	0.059	0.065	0.055	0.060	0.080
X:72197474-CT	X	72197474	C	C>T	ttacagacccaccggttaagacaaa	uuacagacccaccgguuaagacaaa	0	uua	PIN4	exonic	nonsynonymous SNV	PIN4:NM_006223:exon4:c.C419T:p.P140L	0.051	3.40e-03	9.33e-03	281	309	0.038	0.047	0.069	0.051	0.035	0.055
17:1519363-GA	17	1519363	G	G>A	gctatgaacactgggcagcgtctgt	acagacgcugcccaguguucauagc	0	gcu	PITPNA	UTR3	NA	NA	0.067	8.44e-03	9.04e-03	93	108	0.080	0.050	0.071	0.115	0.080	0.129
20:41162522-CT	20	41162522	C	C>T	atgcgcttcctccgagagcggctga	augcgcuuccuccgagagcggcuga	0	cgcu	PLCG1	exonic	stopgain	PLCG1:NM_002660:exon5:c.C583T:p.R195X,PLCG1:NM_182811:exon5:c.C583T:p.R195X	0.049	7.04e-03	1.57e-02	227	236	0.022	0.041	0.084	0.022	0.058	0.092
8:143917275-GA	8	143917275	G	G>A	cgaggaggagatggtgatctcctcc	ggaggagaucaccaucuccuccucg	0	ggaggagau	PLEC	exonic	synonymous SNV	PLEC:NM_201378:exon32:c.C12504T:p.T4168T,PLEC:NM_201379:exon32:c.C12480T:p.T4160T,PLEC:NM_201380:exon32:c.C12957T:p.T4319T,PLEC:NM_201381:exon32:c.C12450T:p.T4150T,PLEC:NM_201382:exon32:c.C12546T:p.T4182T,PLEC:NM_201383:exon32:c.C12558T:p.T4186T,PLEC:NM_201384:exon32:c.C12546T:p.T4182T,PLEC:NM_000445:exon33:c.C12627T:p.T4209T	0.137	1.70e-02	1.88e-02	40	48	0.125	0.077	0.211	0.100	0.222	0.200
1:15734121-CT	1	15734121	C	C>T	ggtgcccggcacccctgggcatcct	ggugcccggcaccccugggcauccu	0	ugccc	PLEKHM2	UTR3	NA	NA	0.069	2.83e-02	3.65e-02	61	69	0.071	0.037	0.100	0.062	0.062	0.095
4:154546135-GA	4	154546135	G	G>A	ttggtctgcaaaggtaatgccaccg	cgguggcauuaccuuugcagaccaa	0	ugg	PLRG1	exonic	nonsynonymous SNV	PLRG1:NM_001201564:exon5:c.C365T:p.P122L,PLRG1:NM_002669:exon5:c.C392T:p.P131L	0.043	2.87e-03	5.50e-03	344	350	0.049	0.050	0.029	0.063	0.050	0.047
22:50285866-GA	22	50285866	G	G>A	ggggatcaccagggggctgggtccc	gggacccagcccccuggugaucccc	0	ggga	PLXNB2	exonic	synonymous SNV	PLXNB2:NM_012401:exon11:c.C2022T:p.P674P	0.099	1.24e-02	1.89e-02	61	66	0.167	0.036	0.095	0.214	0.067	0.136
6:89081329-CT	6	89081329	C	C>T	gggcccggccgccgccttggccccg	gggcccggccgccgccuuggccccg	0	gggcc	PNRC1	exonic	synonymous SNV	PNRC1:NM_006813:exon1:c.C435T:p.A145A	0.101	4.61e-02	4.70e-02	43	54	0.125	0.053	0.125	0.111	0.083	0.143
3:127672587-CT	3	127672587	C	C>T	ccgggccgcccccgcggcctggccc	ccgggccgcccccgcggccuggccc	0	ggccgc	PODXL2	UTR3	NA	NA	0.195	2.08e-03	3.31e-03	79	88	0.200	0.143	0.241	0.222	0.243	0.242
19:50409155-CT	19	50409155	C	C>T	caggacccccaccggggacgagttt	caggacccccaccggggacgaguuu	0	cccc	POLD1	exonic	synonymous SNV	POLD1:NM_001256849:exon16:c.C1926T:p.T642T,POLD1:NM_002691:exon16:c.C1926T:p.T642T	0.075	5.53e-03	2.47e-02	126	133	0.118	0.062	0.044	0.111	0.082	0.024
9:113407522-GA	9	113407522	G	G>A	ttttttgtgaaggggcttcacaaaa	uuuugugaagccccuucacaaaaaa	0	uuuugugaag	POLE3	UTR3	NA	NA	0.190	1.41e-03	1.89e-03	276	317	0.171	0.147	0.253	0.191	0.175	0.218
9:37508675-CT	9	37508675	C	C>T	cccagacctacccaggccactggag	cccagaccuacccaggccacuggag	0	ccag	POLR1E,FBXO10	intergenic	NA	NA	0.120	1.61e-02	3.45e-02	40	60	0.125	0.091	0.143	0.182	0.056	0.226
15:57706819-CT	15	57706819	C	C>T	agtgcccgccgccgcgccagcctca	agugcccgccgccgcgccagccuca	0	cgc	POLR2M	UTR5	NA	NA	0.233	3.98e-03	8.47e-03	47	57	0.333	0.222	0.143	0.250	0.250	0.176
10:77977112-GA	10	77977112	G	G>A	atcgtcaggtgtgaagacaccatgg	ccauggugucuucacaccugacgau	0	ggugu	POLR3A	UTR3	NA	NA	0.061	2.02e-02	3.08e-02	93	105	0.056	0.029	0.098	0.050	0.051	0.109
8:22250552-CT	8	22250552	C	C>T	ggcgcctgtgcccacggctgctgcc	ggcgccugugcccacggcugcugcc	0	ggc	POLR3D	UTR3	NA	NA	0.166	7.95e-03	1.07e-02	100	112	0.286	0.149	0.062	0.320	0.180	0.108
8:43122814-CT	8	43122814	C	C>T	cgttctggagacctaccagaaggtc	cguucuggagaccuaccagaagguc	0	uucugg	POMK	exonic	synonymous SNV	POMK:NM_001277971:exon4:c.C990T:p.T330T,POMK:NM_032237:exon5:c.C990T:p.T330T	0.064	5.84e-03	9.64e-03	164	197	0.088	0.066	0.037	0.095	0.088	0.047
9:131510287-CT	9	131510287	C	C>T	cacttgctcgcccgagcagtggctt	cacuugcucgcccgagcaguggcuu	0	ugcuc	POMT1	exonic	stopgain	POMT1:NM_001136114:exon7:c.C376T:p.R126X,POMT1:NM_001077366:exon8:c.C565T:p.R189X,POMT1:NM_001077365:exon9:c.C727T:p.R243X,POMT1:NM_001136113:exon9:c.C727T:p.R243X,POMT1:NM_007171:exon9:c.C793T:p.R265X	0.086	5.38e-03	1.25e-02	99	101	0.062	0.087	0.108	0.056	0.111	0.132
8:38272188-GA	8	38272188	G	G>A	agaagggagctgggagcagtccccc	gggggacugcucccagcucccuucu	0	ggga	PPAPDC1B,WHSC1L1	intergenic	NA	NA	0.401	2.55e-03	8.86e-03	49	62	0.400	0.529	0.273	0.364	0.560	0.269
9:131394248-CT	9	131394248	C	C>T	cccggccgcgcccgcggaaccagac	cccggccgcgcccgcggaaccagac	0	ccgc	PPAPDC3,PRRC2B	intergenic	NA	NA	0.182	3.74e-03	3.05e-03	87	118	0.222	0.093	0.231	0.353	0.228	0.250
11:70348341-CT	11	70348341	C	C>T	gctcctcccctccgggcagtgggcg	gcuccuccccuccgggcagugggcg	0	ccc	PPFIA1	exonic	nonsynonymous SNV	PPFIA1:NM_003626:exon16:c.C2084T:p.P695L,PPFIA1:NM_177423:exon16:c.C2084T:p.P695L	0.075	1.70e-02	1.51e-02	117	129	0.143	0.060	0.022	0.125	0.056	0.059
5:103180154-CT	5	103180154	C	C>T	acaggaagtctccacttccaagatc	acaggaagucuccacuuccaagauc	0	ggaagu	PPIP5K2	exonic	nonsynonymous SNV	PPIP5K2:NM_015216:exon23:c.C2888T:p.P963L,PPIP5K2:NM_001276277:exon24:c.C2888T:p.P963L,PPIP5K2:NM_001281471:exon25:c.C2933T:p.P978L	0.106	9.81e-03	3.75e-02	110	121	0.050	0.182	0.086	0.042	0.145	0.057
14:60295824-CT	14	60295824	C	C>T	tcaaggcaggcccctgccctaaaga	ucaaggcaggccccugcccuaaaga	0	ggcag	PPM1A	UTR3	NA	NA	0.233	3.33e-03	1.41e-02	50	60	0.200	0.286	0.214	0.188	0.370	0.176
6:30616820-GA	6	30616820	G	G>A	gtcccaagcagcgtgggctggtggg	cccaccagcccacgcugcuugggac	0	ccca	PPP1R10	UTR5	NA	NA	0.069	3.82e-03	7.01e-03	190	221	0.048	0.062	0.098	0.077	0.064	0.068
6:30068686-CT	6	30068686	C	C>T	cacatgggccgccgctcatccaaat	cacaugggccgccgcucauccaaau	0	ugg	PPP1R11	exonic	nonsynonymous SNV	PPP1R11:NM_021959:exon2:c.C166T:p.R56C	0.134	2.98e-03	1.08e-02	116	110	0.188	0.091	0.125	0.194	0.073	0.158
1:27850251-CT	1	27850251	C	C>T	gacagcactcatcggtggcttgccc	gacagcacucaucgguggcuugccc	0	gca	PPP1R8	exonic	synonymous SNV	PPP1R8:NM_002713:exon6:c.C189T:p.I63I,PPP1R8:NM_014110:exon7:c.C861T:p.I287I,PPP1R8:NM_138558:exon7:c.C435T:p.I145I	0.081	9.89e-04	2.39e-03	510	603	0.076	0.074	0.092	0.073	0.093	0.116
22:50444261-CT	22	50444261	C	C>T	gctgctgccgcccggccacggccca	gcugcugccgcccggccacggccca	0	gccg	PPP6R2	UTR3	NA	NA	0.220	4.51e-03	1.90e-02	67	83	0.214	0.129	0.318	0.214	0.108	0.344
12:107733303-GA	12	107733303	G	G>A	cacttttcataaggtaaatgaaaca	uguuucauuuaccuuaugaaaagug	0	uuucau	PRDM4	UTR3	NA	NA	0.058	1.60e-02	2.72e-02	172	195	0.032	0.044	0.098	0.081	0.040	0.086
1:56708260-CT	1	56708260	C	C>T	acagtatttgtacaaatactgccta	acaguauuuguacaaauacugccua	0	caguauuu	PRKAA2	UTR3	NA	NA	0.044	1.29e-02	2.20e-02	191	223	0.057	0.039	0.037	0.054	0.050	0.031
1:56710853-CT	1	56710853	C	C>T	atgaatcagtgtcactgattcttac	augaaucagugucacugauucuuac	0	gaaucagu	PRKAA2	UTR3	NA	NA	0.060	3.54e-02	4.05e-02	102	123	0.111	0.040	0.029	0.095	0.033	0.071
17:18928928-CT	17	18928928	C	C>T	tctgacgccccccggcggattgaag	ucugacgccccccggcggauugaag	0	cgcc	PRPSAP2	exonic	nonsynonymous SNV	PRPSAP2:NM_001243936:exon9:c.C802T:p.R268W,PRPSAP2:NM_001243941:exon9:c.C664T:p.R222W,PRPSAP2:NM_001243942:exon10:c.C664T:p.R222W,PRPSAP2:NM_002767:exon11:c.C922T:p.R308W	0.246	2.74e-03	9.04e-03	214	222	0.107	0.330	0.300	0.111	0.364	0.329
22:31713144-GA	22	31713144	G	G>A	agtacacaaactgagaagtctgtgc	gcacagacuucucaguuuguguacu	0	caca	PRR14L	exonic	synonymous SNV	PRR14L:NM_173566:exon4:c.C4695T:p.L1565L	0.046	4.16e-03	1.31e-02	256	296	0.029	0.050	0.061	0.024	0.045	0.063
6:30557400-CT	6	30557400	C	C>T	agcagcagcccccgctgcccgagcg	agcagcagcccccgcugcccgagcg	0	gcagc	PRR3	exonic	nonsynonymous SNV	PRR3:NM_001077497:exon1:c.C56T:p.P19L,PRR3:NM_025263:exon1:c.C56T:p.P19L	0.060	8.44e-03	1.81e-02	117	127	0.050	0.050	0.081	0.042	0.065	0.098
6:31631515-CT	6	31631515	C	C>T	gccccaccccgccgggctgggccta	gccccaccccgccgggcugggccua	0	gccc	PRRC2A	exonic	nonsynonymous SNV	PRRC2A:NM_004638:exon16:c.C2842T:p.R948W,PRRC2A:NM_080686:exon16:c.C2842T:p.R948W	0.127	8.13e-04	1.67e-03	341	391	0.116	0.132	0.133	0.162	0.140	0.143
9:131495801-CT	9	131495801	C	C>T	aggaggccccctcggctgcctccca	aggaggcccccucggcugccuccca	0	ggaggc	PRRC2B	exonic	nonsynonymous SNV	PRRC2B:NM_013318:exon31:c.C6617T:p.S2206L	0.096	1.59e-03	3.73e-03	242	251	0.109	0.076	0.104	0.094	0.086	0.098
9:15510150-GA	9	15510150	G	G>A	acctttcatcttggcgaagatgagg	ccucaucuucgccaagaugaaaggu	0	ucaucuu	PSIP1	exonic	synonymous SNV	PSIP1:NM_021144:exon1:c.C39T:p.A13A,PSIP1:NM_001128217:exon2:c.C39T:p.A13A,PSIP1:NM_033222:exon2:c.C39T:p.A13A	0.147	1.20e-03	2.49e-03	288	302	0.194	0.111	0.137	0.215	0.132	0.168
7:42927396-GA	7	42927396	G	G>A	tttaattcccacggacggggctcct	aggagccccguccgugggaauuaaa	0	ccc	PSMA2	exonic	synonymous SNV	PSMA2:NM_002787:exon2:c.C105T:p.S35S	0.076	2.33e-03	3.09e-03	489	678	0.102	0.087	0.039	0.106	0.080	0.054
11:47419195-GA	11	47419195	G	G>A	tagttcacgtcaggactggggacag	cuguccccaguccugacgugaacua	0	agu	PSMC3	exonic	nonsynonymous SNV	PSMC3:NM_002804:exon11:c.C1130T:p.P377L	0.063	1.79e-03	4.56e-03	361	393	0.042	0.069	0.077	0.042	0.069	0.074
1:151267293-CT	1	151267293	C	C>T	tccctggcctcccaggccaccaagg	ucccuggccucccaggccaccaagg	0	uggccu	PSMD4	exonic	stopgain	PSMD4:NM_002810:exon10:c.C1084T:p.Q362X	0.045	9.94e-04	1.67e-03	902	1081	0.037	0.053	0.043	0.057	0.056	0.051
16:74306218-CT	16	74306218	C	C>T	tagctctggcatcctcaggggttgt	uagcucuggcauccucagggguugu	0	cug	PSMD7	UTR3	NA	NA	0.076	2.26e-02	2.72e-02	105	122	0.125	0.052	0.051	0.091	0.059	0.070
14:24138054-CT	14	24138054	C	C>T	ttcccaggtcaccacctggttgcag	uucccaggucaccaccugguugcag	0	ccaggu	PSME1	exonic	synonymous SNV	PSME1:NM_001281528:exon7:c.C396T:p.T132T,PSME1:NM_001281529:exon7:c.C396T:p.T132T,PSME1:NM_006263:exon7:c.C396T:p.T132T,PSME1:NM_176783:exon7:c.C396T:p.T132T	0.133	3.32e-03	9.92e-03	84	85	0.125	0.119	0.154	0.118	0.122	0.148
2:53937519-GA	2	53937519	G	G>A	tagcatctcagcggtggcatctgct	agcagaugccaccgcugagaugcua	0	agca	PSME4	exonic	synonymous SNV	PSME4:NM_014614:exon5:c.C567T:p.T189T	0.166	1.41e-03	3.31e-03	129	138	0.185	0.137	0.176	0.192	0.161	0.161
8:96262017-CT	8	96262017	C	C>T	ggccgccgccaccgcggcaggacgg	ggccgccgccaccgcggcaggacgg	0	gccgc	PTDSS1	UTR5	NA	NA	0.111	3.08e-03	9.38e-03	127	142	0.053	0.121	0.160	0.050	0.113	0.167
10:16505102-CT	10	16505102	C	C>T	ggtactgaactacttcattaccaac	gguacugaacuacuucauuaccaac	0	ggua	PTER	exonic	nonsynonymous SNV	PTER:NM_001261838:exon3:c.C334T:p.L112F,PTER:NM_001261836:exon4:c.C781T:p.L261F,PTER:NM_001001484:exon5:c.C781T:p.L261F,PTER:NM_030664:exon5:c.C781T:p.L261F	0.078	8.70e-03	1.37e-02	110	122	0.059	0.083	0.091	0.111	0.082	0.093
21:44851086-GA	21	44851086	G	G>A	tgtgagtcaacaggtgtgaagactc	gagucuucacaccuguugacucaca	0	gaguc	PTTG1IP	UTR3	NA	NA	0.088	1.20e-03	2.76e-03	287	340	0.087	0.082	0.094	0.100	0.098	0.075
19:8379738-CT	19	8379738	C	C>T	gcagcttcactcctgaagtcagcga	gcagcuucacuccugaagucagcga	0	cuuca	RAB11B-AS1	ncRNA_intronic	NA	NA	0.208	1.12e-02	2.07e-02	32	35	0.125	0.167	0.333	0.200	0.167	0.385
20:58360833-CT	20	58360833	C	C>T	cccaccagatcccatctggaaatca	cccaccagaucccaucuggaaauca	0	ccagau	RAB22A	UTR3	NA	NA	0.315	9.81e-03	2.35e-02	51	62	0.545	0.190	0.211	0.571	0.269	0.182
19:16132367-CT	19	16132367	C	C>T	tctgagtgagcccctcactcagccg	ucugagugagccccucacucagccg	0	cugagugag	RAB8A	UTR3	NA	NA	0.068	5.90e-03	1.31e-02	153	173	0.053	0.091	0.061	0.075	0.096	0.050
9:123104283-CT	9	123104283	C	C>T	ctgcgaggtctccatcctccgggcc	cugcgaggucuccauccuccgggcc	0	gagg	RABGAP1	UTR3	NA	NA	0.101	6.21e-03	1.23e-02	100	113	0.105	0.111	0.086	0.190	0.135	0.077
7:6402828-CT	7	6402828	C	C>T	tgcaaagaccttcgtctttgagaag	ugcaaagaccuucgucuuugagaag	0	caaagac	RAC1	UTR3	NA	NA	0.079	1.20e-03	3.10e-03	364	423	0.092	0.072	0.072	0.078	0.063	0.062
3:153163383-CT	3	153163383	C	C>T	ccggctggcctccgcggccggcgtc	ccggcuggccuccgcggccggcguc	0	ccggc	RAP2B	UTR3	NA	NA	0.094	3.59e-02	4.67e-02	59	69	0.200	0.038	0.043	0.167	0.032	0.077
5:131425806-GA	5	131425806	G	G>A	taaatcctatgtggacacatacgga	uccguauguguccacauaggauuua	0	uaugu	RAPGEF6	UTR3	NA	NA	0.070	1.34e-02	1.55e-02	133	156	0.111	0.071	0.028	0.129	0.131	0.049
1:178476987-CT	1	178476987	C	C>T	aggaaccctcttcaggattacctca	aggaacccucuucaggauuaccuca	0	agg	RASAL2	UTR3	NA	NA	0.132	1.12e-02	1.52e-02	57	69	0.222	0.069	0.105	0.250	0.111	0.095
7:5069015-CT	7	5069015	C	C>T	gttagccttggccaaggctgaaagg	guuagccuuggccaaggcugaaagg	0	agccuu	RBAK	UTR3	NA	NA	0.081	1.33e-02	1.06e-02	89	107	0.048	0.119	0.077	0.167	0.100	0.121
16:53465550-CT	16	53465550	C	C>T	aaccagagtctccactctgggaaaa	aaccagagucuccacucugggaaaa	0	ccagagu	RBL2	exonic	nonsynonymous SNV	RBL2:NM_005611:exon13:c.C1811T:p.P604L	0.094	3.40e-03	9.64e-03	127	150	0.100	0.102	0.079	0.091	0.120	0.071
11:66626504-CT	11	66626504	C	C>T	tctgattaccgccgtttatcagagt	ucugauuaccgccguuuaucagagu	0	ucugau	RBM14	exonic	nonsynonymous SNV	RBM14:NM_006328:exon3:c.C1846T:p.R616C	0.218	8.14e-04	2.21e-03	189	212	0.243	0.200	0.210	0.225	0.228	0.183
13:79393788-GA	13	79393788	G	G>A	aatggccctcctgggcaggaggctc	gagccuccugcccaggagggccauu	0	ccuccu	RBM26	intronic	NA	NA	0.072	1.16e-02	2.30e-02	73	80	0.111	0.061	0.045	0.118	0.079	0.040
7:155745208-CT	7	155745208	C	C>T	tgttgccctttccaggtgcacaggt	uguugcccuuuccaggugcacaggu	0	ccu	RBM33	exonic	nonsynonymous SNV	RBM33:NM_053043:exon14:c.C2585T:p.P862L	0.100	2.46e-03	6.35e-03	127	143	0.083	0.118	0.100	0.079	0.100	0.111
2:160274558-GA	2	160274558	G	G>A	ataaacctgttcgggggaacagcta	uagcuguucccccgaacagguuuau	0	cuguuc	RBMS1	UTR3	NA	NA	0.291	4.15e-03	9.05e-03	78	103	0.300	0.381	0.192	0.286	0.368	0.188
X:136874416-GA	X	136874416	G	G>A	ccataagatggcgggggccctcgtg	cacgagggcccccgccaucuuaugg	0	ggc	RBMX	exonic	nonsynonymous SNV	RBMX:NM_002139:exon9:c.C902T:p.P301L	0.050	1.79e-03	1.01e-03	434	719	0.063	0.053	0.034	0.160	0.149	0.135
1:88982925-GA	1	88982925	G	G>A	ccataagatggcgggggccctcgtg	cacgagggcccccgccaucuuaugg	0	ggc	RBMXL1	exonic	nonsynonymous SNV	RBMXL1:NM_019610:exon2:c.C902T:p.P301L,RBMXL1:NM_001162536:exon3:c.C902T:p.P301L	0.064	2.08e-02	4.05e-02	91	131	0.056	0.056	0.081	0.037	0.100	0.023
1:173935772-GA	1	173935772	G	G>A	cctaaaaccgctgatgagcactagg	ccuagugcucaucagcgguuuuagg	0	ccua	RC3H1	UTR3	NA	NA	0.073	2.08e-02	2.28e-02	97	108	0.111	0.068	0.038	0.100	0.104	0.067
9:122849769-GA	9	122849769	G	G>A	ctaatagacactgggagtggctggc	gccagccacucccagugucuauuag	0	cacu	RC3H2	exonic	nonsynonymous SNV	RC3H2:NM_001100588:exon21:c.C3434T:p.P1145L	0.050	4.71e-03	1.01e-02	295	319	0.077	0.040	0.033	0.069	0.038	0.040
9:122905178-GA	9	122905178	G	G>A	cggcttggcgacggaggcgcctcgt	acgaggcgccuccgucgccaagccg	0	ggcg	RC3H2	UTR5	NA	NA	0.268	1.65e-03	3.80e-03	130	148	0.269	0.193	0.340	0.286	0.227	0.370
11:110296517-GA	11	110296517	G	G>A	ggggcgctgcgcggcggcgcggctg	cagccgcgccgccgcgcagcgcccc	0	gcgc	RDX	UTR5	NA	NA	0.227	1.71e-03	3.34e-03	99	101	0.158	0.250	0.273	0.227	0.257	0.318
6:111300075-GA	6	111300075	G	G>A	ctctatttactcgggagagtttgaa	uucaaacucucccgaguaaauagag	0	cucu	REV3L	exonic	stopgain	REV3L:NM_002912:exon33:c.C9334T:p.R3112X,REV3L:NM_001286432:exon34:c.C9100T:p.R3034X,REV3L:NM_001286431:exon35:c.C9100T:p.R3034X	0.075	4.50e-03	8.67e-03	223	257	0.062	0.101	0.061	0.075	0.126	0.078
6:111300116-GA	6	111300116	G	G>A	agagaaacacatgggatgtgtcgat	aucgacacaucccauguguuucucu	0	acacau	REV3L	exonic	nonsynonymous SNV	REV3L:NM_002912:exon33:c.C9293T:p.P3098L,REV3L:NM_001286432:exon34:c.C9059T:p.P3020L,REV3L:NM_001286431:exon35:c.C9059T:p.P3020L	0.090	7.45e-03	1.20e-02	299	318	0.030	0.122	0.117	0.046	0.129	0.142
15:56096472-GA	15	56096472	G	G>A	cgatccccaccaggactggctggaa	uuccagccaguccugguggggaucg	0	ucc	RFX7	exonic	nonsynonymous SNV	RFX7:NM_022841:exon9:c.C1256T:p.P419L	0.289	2.05e-03	5.78e-03	78	91	0.316	0.343	0.208	0.273	0.386	0.240
12:2888653-CT	12	2888653	C	C>T	cctcagcctccccagtagctgggat	ccucagccuccccaguagcugggau	1	uccc	RHNO1	UTR3	NA	NA	0.090	2.70e-02	2.43e-02	73	137	0.111	0.030	0.129	0.105	0.048	0.109
2:151475049-CT	2	151475049	C	C>T	gttggagatcaccatcccatgaaaa	guuggagaucaccaucccaugaaaa	0	uca	RIF1	exonic	nonsynonymous SNV	RIF1:NM_001177665:exon34:c.C7319T:p.P2440L,RIF1:NM_001177663:exon35:c.C7319T:p.P2440L,RIF1:NM_001177664:exon35:c.C7319T:p.P2440L,RIF1:NM_018151:exon36:c.C7397T:p.P2466L	0.050	5.40e-03	1.24e-02	210	244	0.061	0.049	0.040	0.086	0.059	0.033
2:151477998-CT	2	151477998	C	C>T	ggcgtgagccaccgctcctggccca	ggcgugagccaccgcuccuggccca	0	gcca	RIF1	downstream	NA	NA	0.138	1.79e-02	1.77e-02	68	84	0.211	0.107	0.095	0.238	0.158	0.120
1:51236823-CT	1	51236823	C	C>T	tctcagtccgaccgggctagctttg	ucucaguccgaccgggcuagcuuug	0	ca	RNF11	exonic	nonsynonymous SNV	RNF11:NM_014372:exon1:c.C67T:p.R23W	0.050	1.51e-02	2.98e-02	192	210	0.061	0.042	0.048	0.059	0.048	0.042
17:19446405-GA	17	19446405	G	G>A	cccacggatggcggtggccacctcc	ggagguggccaccgccauccguggg	0	ccac	RNF112,SLC47A1	intergenic	NA	NA	0.233	8.03e-03	2.21e-03	61	326	0.048	0.250	0.400	0.176	0.130	0.127
X:119870713-GA	X	119870713	G	G>A	cattggtctgctggtcacagacata	uaugucugugaccagcagaccaaug	0	gucug	RNF113A	exonic	stopgain	RNF113A:NM_006978:exon1:c.C901T:p.Q301X	0.047	1.42e-02	3.62e-02	138	157	0.033	0.066	0.043	0.030	0.056	0.038
1:228494543-CT	1	228494543	C	C>T	tccacctgcctccgcagaaggaagc	uccaccugccuccgcagaaggaagc	0	cugc	RNF187	UTR3	NA	NA	0.064	2.05e-03	4.93e-03	299	344	0.075	0.045	0.071	0.053	0.052	0.061
1:32936944-GA	1	32936944	G	G>A	atgggagcggggggagccacactca	ugaguguggcuccccccgcucccau	1	ugg	RNF19B	exonic	synonymous SNV	RNF19B:NM_001300826:exon9:c.C2058T:p.S686S,RNF19B:NM_153341:exon9:c.C2061T:p.S687S	0.083	3.39e-03	7.20e-03	139	163	0.100	0.067	0.082	0.094	0.081	0.088
6:124963075-CT	6	124963075	C	C>T	gcccgaggcccccgcctcggagcag	gcccgaggcccccgccucggagcag	0	ccgaggc	RNF217	exonic	synonymous SNV	RNF217:NM_001286398:exon1:c.C531T:p.P177P	0.085	2.05e-02	2.21e-02	55	64	0.077	0.107	0.071	0.105	0.107	0.118
16:2255695-GA	16	2255695	G	G>A	ggccagcacggcggtggcagtgatc	gaucacugccaccgccgugcuggcc	0	gcca	RNPS1	exonic	synonymous SNV	RNPS1:NM_001286626:exon6:c.C639T:p.T213T,RNPS1:NM_001286625:exon7:c.C708T:p.T236T,RNPS1:NM_006711:exon7:c.C708T:p.T236T,RNPS1:NM_080594:exon7:c.C708T:p.T236T	0.061	1.44e-03	2.21e-03	403	599	0.056	0.052	0.076	0.056	0.070	0.070
3:23920604-CT	3	23920604	C	C>T	caaggaattgcccaattttaaattc	caaggaauugcccaauuuuaaauuc	0	gaauu	RPL15	UTR3	NA	NA	0.096	8.13e-04	2.16e-03	790	918	0.104	0.109	0.074	0.109	0.114	0.077
6:42888539-CT	6	42888539	C	C>T	tggttccatgtcctatggaagacca	ugguuccauguccuauggaagacca	0	uuccau	RPL7L1,C6orf226	intergenic	NA	NA	0.118	8.14e-04	2.39e-03	527	841	0.095	0.138	0.122	0.077	0.133	0.126
3:128650723-GA	3	128650723	G	G>A	cggcggtgcctcggaggaggcgctg	cagcgccuccuccgaggcaccgccg	0	gccuc	RPN1	exonic	synonymous SNV	RPN1:NM_002950:exon1:c.C78T:p.S26S	0.069	1.90e-03	7.88e-03	346	366	0.059	0.096	0.053	0.057	0.107	0.048
20:37232331-CT	20	37232331	C	C>T	gaggccccccaccgtggtgtccaat	gaggccccccaccgugguguccaau	0	ccac	RPN2	exonic	synonymous SNV	RPN2:NM_001135771:exon13:c.C1521T:p.T507T,RPN2:NM_002951:exon14:c.C1617T:p.T539T	0.043	1.20e-03	2.39e-03	769	784	0.053	0.045	0.032	0.058	0.054	0.041
18:36067279-GA	18	36067279	G	G>A	ccgctcccacacggtgacgatggga	ucccaucgucaccgugugggagcgg	0	uccca	RPRD1A	exonic	synonymous SNV	RPRD1A:NM_018170:exon1:c.C126T:p.T42T	0.084	1.77e-03	1.11e-03	467	592	0.098	0.048	0.106	0.167	0.137	0.162
2:218584705-CT	2	218584705	C	C>T	tctccggctcaccagccttggagtt	ucuccggcucaccagccuuggaguu	0	cucc	RQCD1	exonic	synonymous SNV	RQCD1:NM_001271634:exon4:c.C414T:p.T138T,RQCD1:NM_001271635:exon4:c.C414T:p.T138T,RQCD1:NM_005444:exon4:c.C414T:p.T138T	0.281	1.54e-03	3.33e-03	184	193	0.200	0.253	0.389	0.231	0.247	0.378
21:43672341-CT	21	43672341	C	C>T	gcacagctagtccatgctgttaaca	gcacagcuaguccaugcuguuaaca	0	acagc	RRP1B	exonic	nonsynonymous SNV	RRP1B:NM_015056:exon3:c.C247T:p.H83Y	0.054	2.03e-03	5.02e-03	356	353	0.074	0.050	0.039	0.071	0.051	0.048
10:16752548-GA	10	16752548	G	G>A	tacctagttctgggggcagaacggt	accguucugcccccagaacuaggua	0	guucug	RSU1	exonic	nonsynonymous SNV	RSU1:NM_152724:exon6:c.C430T:p.P144S,RSU1:NM_012425:exon7:c.C589T:p.P197S	0.078	8.89e-03	1.14e-02	172	172	0.132	0.071	0.031	0.122	0.111	0.051
6:83195862-CT	6	83195862	C	C>T	aacacattcctccgaatgtggatct	aacacauuccuccgaauguggaucu	0	cacauuc	RWDD2A	exonic	stopgain	RWDD2A:NM_033411:exon3:c.C469T:p.R157X	0.190	3.05e-03	7.64e-03	70	81	0.200	0.171	0.200	0.250	0.171	0.192
19:39356853-CT	19	39356853	C	C>T	ggcgctggccctcgccaccgccgtc	ggcgcuggcccucgccaccgccguc	0	ggcg	SAMD4B	UTR5	NA	NA	0.148	1.16e-02	2.68e-02	49	55	0.143	0.200	0.100	0.200	0.188	0.083
17:75706449-CT	17	75706449	C	C>T	tgtcacggtcaccaccagcgccagc	ugucacggucaccaccagcgccagc	0	ggu	SAP30BP	exonic	synonymous SNV	SAP30BP:NM_001301839:exon10:c.C807T:p.T269T,SAP30BP:NM_013260:exon11:c.C855T:p.T285T,SAP30BP:NM_001301855:exon12:c.C957T:p.T319T	0.065	2.05e-03	6.02e-03	292	348	0.062	0.055	0.078	0.105	0.051	0.083
22:50456538-GA	22	50456538	G	G>A	gctgctcgctgcggacgcaggaagc	gcuuccugcguccgcagcgagcagc	0	cugc	SBF1	exonic	nonsynonymous SNV	SBF1:NM_002972:exon30:c.C4040T:p.P1347L	0.099	1.80e-02	4.09e-02	89	92	0.167	0.107	0.023	0.158	0.138	0.023
11:9781553-GA	11	9781553	G	G>A	gctcccatgctggggccagcaggga	ucccugcuggccccagcaugggagc	0	ugcug	SBF2	exonic	nonsynonymous SNV	SBF2:NM_030962:exon39:c.C5405T:p.P1802L	0.206	2.40e-03	1.39e-02	87	97	0.176	0.275	0.167	0.222	0.261	0.091
21:31696670-GA	21	31696670	G	G>A	aggtgctgtcgtggtgacggcagtg	cacugccgucaccacgacagcaccu	0	ugc	SCAF4	exonic	synonymous SNV	SCAF4:NM_001145444:exon7:c.C813T:p.T271T,SCAF4:NM_001145445:exon8:c.C858T:p.T286T,SCAF4:NM_020706:exon8:c.C858T:p.T286T	0.048	1.01e-02	2.83e-02	140	157	0.028	0.058	0.058	0.025	0.045	0.060
10:100352431-CT	10	100352431	C	C>T	ctgtggagccaccgctcttacaaag	cuguggagccaccgcucuuacaaag	0	gagc	SCD	exonic	nonsynonymous SNV	SCD:NM_005063:exon3:c.C376T:p.R126C	0.238	5.33e-04	7.24e-04	594	680	0.203	0.250	0.261	0.239	0.288	0.301
4:75990768-GA	4	75990768	G	G>A	tcgatgtaggccggcgggtctcgct	agcgagacccgccggccuacaucga	0	cga	SDAD1	exonic	nonsynonymous SNV	SDAD1:NM_001288983:exon1:c.C74T:p.P25L,SDAD1:NM_018115:exon1:c.C74T:p.P25L	0.049	5.50e-03	1.54e-02	242	265	0.056	0.038	0.053	0.055	0.034	0.077
9:136441027-GA	9	136441027	G	G>A	actgggccacacggtgggcagtccc	gggacugcccaccguguggcccagu	0	acug	SEC16A	UTR3	NA	NA	0.209	3.47e-03	1.04e-02	61	64	0.222	0.229	0.176	0.167	0.229	0.176
9:136477367-GA	9	136477367	G	G>A	agaaaaccctgcgggggctgggcct	aggcccagcccccgcaggguuuucu	0	ccc	SEC16A	exonic	synonymous SNV	SEC16A:NM_001276418:exon2:c.C249T:p.P83P,SEC16A:NM_014866:exon3:c.C249T:p.P83P	0.046	1.64e-02	2.14e-02	147	166	0.029	0.026	0.083	0.027	0.049	0.085
10:119918416-CT	10	119918416	C	C>T	ttgtttgacatcctgtctaatcaaa	uuguuugacauccugucuaaucaaa	0	uuuga	SEC23IP	exonic	synonymous SNV	SEC23IP:NM_007190:exon10:c.C1777T:p.L593L	0.054	1.51e-02	3.54e-02	146	140	0.048	0.034	0.079	0.050	0.036	0.083
1:25815589-CT	1	25815589	C	C>T	ggacatcacctccgtgaagcccgag	ggacaucaccuccgugaagcccgag	0	ucac	SEPN1	exonic	unknown	UNKNOWN	0.110	2.06e-03	5.50e-03	128	136	0.125	0.115	0.091	0.094	0.130	0.140
5:132758643-GA	5	132758643	G	G>A	cccgccaggcccggggcagcctggg	cccaggcugccccgggccuggcggg	0	ccaggc	SEPT8	UTR3	NA	NA	0.047	9.66e-03	1.31e-02	213	240	0.039	0.024	0.078	0.038	0.039	0.071
9:128696104-CT	9	128696104	C	C>T	tctgctcaatgccattgtgcagaga	ucugcucaaugccauugugcagaga	0	ucugc	SET	UTR3	NA	NA	0.051	8.07e-04	2.21e-03	1136	1311	0.059	0.052	0.042	0.061	0.053	0.038
3:47122372-GA	3	47122372	G	G>A	ttatcttggtgtggtgacaccagag	cucuggugucaccacaccaagauaa	0	uggugu	SETD2	exonic	nonsynonymous SNV	SETD2:NM_014159:exon3:c.C2264T:p.P755L	0.217	1.44e-03	4.36e-03	176	198	0.293	0.171	0.189	0.341	0.185	0.231
11:64764958-GA	11	64764958	G	G>A	ggcgagcccgagggagctcaggctg	cagccugagcucccucgggcucgcc	0	gagc	SF1	UTR3	NA	NA	0.184	1.04e-03	2.49e-03	200	219	0.214	0.152	0.186	0.265	0.168	0.203
22:30356761-GA	22	30356761	G	G>A	acgggcggcggcgggggcaccgcct	aggcggugcccccgccgccgcccgu	0	ggcgg	SF3A1	exonic	nonsynonymous SNV	SF3A1:NM_005877:exon1:c.C32T:p.P11L	0.134	1.71e-03	6.95e-03	147	163	0.161	0.133	0.107	0.250	0.119	0.125
1:35192267-GA	1	35192267	G	G>A	gccgggcccgccgggcgggggcccc	ggggcccccgcccggcgggcccggc	0	gggccc	SFPQ	exonic	synonymous SNV	SFPQ:NM_005066:exon1:c.C783T:p.P261P	0.108	8.14e-04	1.49e-03	362	389	0.108	0.110	0.106	0.171	0.163	0.151
1:35192817-GA	1	35192817	G	G>A	ggctgctgcggcggtggctgctgcg	cgcagcagccaccgccgcagcagcc	0	gc	SFPQ	exonic	nonsynonymous SNV	SFPQ:NM_005066:exon1:c.C233T:p.P78L	0.047	2.05e-03	6.02e-03	351	382	0.046	0.041	0.055	0.059	0.038	0.066
2:127702334-GA	2	127702334	G	G>A	gctgctgccagcggaggcgacagca	ugcugucgccuccgcuggcagcagc	0	ugcug	SFT2D3	UTR3	NA	NA	0.192	1.24e-02	2.73e-02	32	35	0.222	0.154	0.200	0.300	0.133	0.200
5:175529499-CT	5	175529499	C	C>T	agattggcaatccttgccgatcttt	agauuggcaauccuugccgaucuuu	0	ggcaa	SFXN1	downstream	NA	NA	0.069	4.28e-03	6.02e-03	226	270	0.075	0.057	0.074	0.100	0.080	0.074
10:70854801-CT	10	70854801	C	C>T	gctttaccctcccagggtctgagct	gcuuuacccucccagggucugagcu	0	acccu	SGPL1	exonic	stopgain	SGPL1:NM_003901:exon5:c.C355T:p.Q119X	0.046	3.58e-02	2.93e-02	89	101	0.056	0.050	0.032	0.059	0.085	0.054
10:70879206-CT	10	70879206	C	C>T	attcagcctctccaggctggtgtct	auucagccucuccaggcuggugucu	0	cagccu	SGPL1	UTR3	NA	NA	0.091	1.17e-02	3.38e-02	118	141	0.167	0.065	0.042	0.167	0.074	0.035
1:26281374-CT	1	26281374	C	C>T	tgctggctgcccccagccaagcatt	ugcuggcugcccccagccaagcauu	0	uggcug	SH3BGRL3	UTR3	NA	NA	0.380	1.67e-03	5.38e-03	79	98	0.308	0.333	0.500	0.250	0.346	0.500
10:103602807-GA	10	103602807	G	G>A	gaggccgtctgcgggggcagctccg	cggagcugcccccgcagacggccuc	0	cugc	SH3PXD2A	exonic	nonsynonymous SNV	SH3PXD2A:NM_014631:exon14:c.C2327T:p.P776L	0.150	5.76e-03	1.54e-02	66	74	0.176	0.189	0.083	0.222	0.190	0.071
3:48469384-GA	3	48469384	G	G>A	tcgtggtaggccggtgggcccatgg	ccaugggcccaccggccuaccacga	0	ggcc	SHISA5	exonic	nonsynonymous SNV	SHISA5:NM_001272082:exon3:c.C311T:p.P104L,SHISA5:NM_001272083:exon3:c.C311T:p.P104L,SHISA5:NM_001272065:exon5:c.C599T:p.P200L,SHISA5:NM_001272066:exon5:c.C527T:p.P176L,SHISA5:NM_001272067:exon5:c.C527T:p.P176L,SHISA5:NM_016479:exon5:c.C620T:p.P207L,SHISA5:NM_001272068:exon6:c.C527T:p.P176L	0.041	5.07e-03	9.38e-03	390	401	0.034	0.064	0.025	0.051	0.069	0.030
10:111009751-CT	10	111009751	C	C>T	gaccactcttcccagaggcattggt	gaccacucuucccagaggcauuggu	0	acca	SHOC2	exonic	synonymous SNV	SHOC2:NM_001269039:exon6:c.C1323T:p.P441P,SHOC2:NM_007373:exon8:c.C1461T:p.P487P	0.140	4.25e-03	9.38e-03	230	261	0.236	0.087	0.097	0.231	0.094	0.114
6:145943716-GA	6	145943716	G	G>A	atcatcatcagaggtgtctgatggc	gccaucagacaccucugaugaugau	0	caucaga	SHPRH	exonic	synonymous SNV	SHPRH:NM_001042683:exon9:c.C1665T:p.T555T,SHPRH:NM_173082:exon9:c.C1665T:p.T555T	0.172	1.41e-03	2.45e-03	134	170	0.188	0.138	0.189	0.216	0.195	0.255
15:75375667-GA	15	75375667	G	G>A	tggttctcacctgatgagcccggag	cuccgggcucaucaggugagaacca	0	cuca	SIN3A	exonic	stopgain	SIN3A:NM_001145357:exon20:c.C3589T:p.Q1197X,SIN3A:NM_001145358:exon20:c.C3589T:p.Q1197X,SIN3A:NM_015477:exon20:c.C3589T:p.Q1197X	0.063	8.74e-03	2.97e-02	147	150	0.107	0.045	0.038	0.133	0.044	0.038
5:134161113-GA	5	134161113	G	G>A	atccttgtggtgggtgcaccactga	ucaguggugcacccaccacaaggau	0	guggug	SKP1	exonic	synonymous SNV	SKP1:NM_006930:exon4:c.C189T:p.T63T,SKP1:NM_170679:exon4:c.C189T:p.T63T	0.190	5.52e-04	6.91e-04	481	789	0.196	0.178	0.195	0.192	0.182	0.197
5:36152883-CT	5	36152883	C	C>T	ggggtctccgccctggagaaagagg	ggggucuccgcccuggagaaagagg	0	ucucc	SKP2	exonic	synonymous SNV	SKP2:NM_005983:exon2:c.C121T:p.L41L,SKP2:NM_032637:exon2:c.C121T:p.L41L	0.047	4.10e-03	5.79e-03	387	432	0.043	0.029	0.069	0.040	0.068	0.092
X:119468542-CT	X	119468542	C	C>T	tgtgtccttcgccaaggacttcctg	uguguccuucgccaaggacuuccug	0	guccuu	SLC25A5	exonic	synonymous SNV	SLC25A5:NM_001152:exon1:c.C27T:p.A9A	0.063	1.20e-03	2.29e-03	872	1034	0.035	0.077	0.076	0.043	0.077	0.082
5:149985797-CT	5	149985797	C	C>T	gcagtctaggaccctgggccaagtg	gcagucuaggacccugggccaagug	0	cag	SLC26A2	UTR3	NA	NA	0.126	1.70e-02	4.11e-02	61	68	0.182	0.042	0.154	0.214	0.038	0.214
11:119028358-GA	11	119028358	G	G>A	gagcactcatctggtcagacagcac	gugcugucugaccagaugagugcuc	0	ucu	SLC37A4	exonic	stopgain	SLC37A4:NM_001164280:exon2:c.C217T:p.Q73X,SLC37A4:NM_001467:exon3:c.C217T:p.Q73X,SLC37A4:NM_001164277:exon4:c.C217T:p.Q73X,SLC37A4:NM_001164278:exon4:c.C217T:p.Q73X	0.077	6.32e-03	2.15e-02	139	159	0.118	0.079	0.034	0.130	0.135	0.032
12:46360112-GA	12	46360112	G	G>A	ttttccactgctggaagcaatgtca	ugacauugcuuccagcaguggaaaa	0	ugcu	SLC38A2	UTR3	NA	NA	0.055	3.08e-03	9.38e-03	240	287	0.029	0.068	0.067	0.024	0.065	0.056
14:69459029-CT	14	69459029	C	C>T	taacatggttcccaccatgtaagac	uaacaugguucccaccauguaagac	0	acauggu	SLC39A9	UTR3	NA	NA	0.081	6.48e-03	6.68e-03	103	135	0.062	0.098	0.083	0.136	0.121	0.191
11:62888543-CT	11	62888543	C	C>T	actgcaggcctccgacctgcctgcc	acugcaggccuccgaccugccugcc	0	gcaggc	SLC3A2	exonic	synonymous SNV	SLC3A2:NM_001013251:exon9:c.C1440T:p.S480S,SLC3A2:NM_001012664:exon10:c.C1557T:p.S519S,SLC3A2:NM_001012662:exon12:c.C1746T:p.S582S,SLC3A2:NM_002394:exon12:c.C1743T:p.S581S	0.042	1.71e-03	3.89e-03	552	647	0.057	0.033	0.036	0.052	0.035	0.034
19:10644337-CT	19	10644337	C	C>T	gggaactggcttcccagttgcccct	gggaacuggcuucccaguugccccu	0	aacugg	SLC44A2	UTR3	NA	NA	0.099	8.89e-03	1.22e-02	107	127	0.182	0.064	0.053	0.174	0.068	0.089
12:84859903-GA	12	84859903	G	G>A	gaaactggcaatggtgattgccttt	aaaggcaaucaccauugccaguuuc	0	ggcaau	SLC6A15	UTR3	NA	NA	0.139	9.20e-03	1.74e-02	50	64	0.125	0.150	0.143	0.211	0.115	0.158
16:87851782-GA	16	87851782	G	G>A	caggagcttggcggcggcaaaggca	ugccuuugccgccgccaagcuccug	0	cuu	SLC7A5	exonic	synonymous SNV	SLC7A5:NM_003486:exon2:c.C606T:p.A202A	0.072	2.93e-03	6.95e-03	160	174	0.059	0.091	0.067	0.128	0.125	0.063
16:68301632-CT	16	68301632	C	C>T	acttctcccctccgtggagtatttt	acuucuccccuccguggaguauuuu	0	cucc	SLC7A6	UTR3	NA	NA	0.093	1.41e-02	2.52e-02	66	74	0.083	0.125	0.071	0.071	0.114	0.125
10:104025711-CT	10	104025711	C	C>T	cttgcattccaccggatcataacaa	cuugcauuccaccggaucauaacaa	0	uug	SLK	exonic	synonymous SNV	SLK:NM_014720:exon19:c.C3699T:p.T1233T	0.050	3.15e-03	6.02e-03	250	294	0.045	0.059	0.045	0.043	0.072	0.073
20:59028757-GA	20	59028757	G	G>A	tttttttcccatggaatgagatcct	aggaucucauuccaugggaaaaaaa	1	uuc	SLMO2-ATP5E	ncRNA_exonic	NA	NA	0.064	2.03e-03	5.78e-03	270	373	0.081	0.055	0.057	0.104	0.053	0.104
20:10624032-CT	20	10624032	C	C>T	cctccagctcaccagttggggccag	ccuccagcucaccaguuggggccag	0	cca	SLX4IP	downstream	NA	NA	0.188	1.07e-02	2.42e-02	33	34	0.222	0.143	0.200	0.125	0.235	0.222
18:51054838-CT	18	51054838	C	C>T	agggacagccatcgttgtccactga	agggacagccaucguuguccacuga	0	ggaca	SMAD4	exonic	nonsynonymous SNV	SMAD4:NM_005359:exon5:c.C512T:p.S171L	0.063	7.95e-03	1.26e-02	183	203	0.050	0.103	0.036	0.044	0.106	0.062
5:136161105-CT	5	136161105	C	C>T	catttcagctcccaggtaagacttt	cauuucagcucccagguaagacuuu	0	ag	SMAD5	exonic	nonsynonymous SNV	SMAD5:NM_001001420:exon3:c.C653T:p.P218L,SMAD5:NM_005903:exon4:c.C653T:p.P218L,SMAD5:NM_001001419:exon5:c.C653T:p.P218L	0.073	2.40e-03	6.24e-03	471	466	0.071	0.046	0.103	0.084	0.051	0.108
19:11030891-CT	19	11030891	C	C>T	tggaatcctcaccaggtaaaagcgg	uggaauccucaccagguaaaagcgg	0	ccu	SMARCA4	exonic	stopgain	SMARCA4:NM_001128845:exon24:c.C3544T:p.Q1182X,SMARCA4:NM_001128846:exon24:c.C3544T:p.Q1182X,SMARCA4:NM_001128847:exon24:c.C3544T:p.Q1182X,SMARCA4:NM_001128848:exon24:c.C3544T:p.Q1182X,SMARCA4:NM_001128849:exon25:c.C3544T:p.Q1182X,SMARCA4:NM_003072:exon25:c.C3544T:p.Q1182X,SMARCA4:NM_001128844:exon26:c.C3544T:p.Q1182X	0.060	3.05e-03	1.00e-02	189	198	0.058	0.048	0.074	0.053	0.047	0.055
19:11041473-CT	19	11041473	C	C>T	agcgcgggcggccgcctgccgagaa	agcgcgggcggccgccugccgagaa	0	cggc	SMARCA4	exonic	nonsynonymous SNV	SMARCA4:NM_001128845:exon28:c.C4247T:p.P1416L,SMARCA4:NM_001128846:exon28:c.C4247T:p.P1416L,SMARCA4:NM_001128847:exon28:c.C4238T:p.P1413L,SMARCA4:NM_001128848:exon28:c.C4238T:p.P1413L,SMARCA4:NM_003072:exon30:c.C4337T:p.P1446L,SMARCA4:NM_001128844:exon31:c.C4337T:p.P1446L,SMARCA4:NM_001128849:exon31:c.C4433T:p.P1478L	0.057	4.36e-03	8.86e-03	238	256	0.082	0.063	0.026	0.082	0.075	0.034
9:70352566-CT	9	70352566	C	C>T	tggcactctgaccatgagtcattca	uggcacucugaccaugagucauuca	0	ugac	SMC5	UTR3	NA	NA	0.116	8.27e-03	9.49e-03	65	74	0.111	0.147	0.091	0.182	0.225	0.130
17:2299912-GA	17	2299912	G	G>A	tatcctgtcggcggcggcgacatcc	ggaugucgccgccgccgacaggaua	0	ugucg	SMG6	exonic	nonsynonymous SNV	SMG6:NM_017575:exon2:c.C841T:p.R281C	0.134	2.94e-02	3.90e-02	58	73	0.083	0.269	0.050	0.176	0.250	0.042
5:61159103-GA	5	61159103	G	G>A	gtctttgtaatcggcgaattacttg	caaguaauucgccgauuacaaagac	0	guaau	SMIM15	UTR3	NA	NA	0.090	1.64e-02	4.27e-02	80	98	0.125	0.104	0.042	0.091	0.123	0.033
1:153661289-CT	1	153661289	C	C>T	cccccctggctccccaggcaaataa	ccccccuggcuccccaggcaaauaa	0	ccugg	SNAPIN	exonic	synonymous SNV	SNAPIN:NM_012437:exon4:c.C399T:p.S133S	0.041	4.82e-03	9.91e-03	280	320	0.051	0.038	0.033	0.069	0.054	0.030
16:69301034-CT	16	69301034	C	C>T	acagtgccttcccaaggacctgcaa	acagugccuucccaaggaccugcaa	0	ccuu	SNTB2	UTR3	NA	NA	0.068	1.12e-02	3.32e-02	174	190	0.118	0.063	0.022	0.128	0.079	0.020
20:17947330-GA	20	17947330	G	G>A	acgcaaagccatgaggatgactgtg	cacagucauccucauggcuuugcgu	0	cau	SNX5	intronic	NA	NA	0.088	1.01e-02	3.33e-02	138	151	0.172	0.050	0.041	0.182	0.045	0.039
6:157944154-CT	6	157944154	C	C>T	ggaggagcgctcccgtctcccacag	ggaggagcgcucccgucucccacag	0	ggag	SNX9	UTR3	NA	NA	0.062	1.51e-02	6.25e-03	131	176	0.037	0.105	0.043	0.162	0.104	0.097
17:38400639-CT	17	38400639	C	C>T	gccatcccacttctgggatgggagg	gccaucccacuucugggaugggagg	0	ccauccca	SOCS7	UTR3	NA	NA	0.106	5.17e-03	1.51e-02	111	120	0.050	0.118	0.150	0.045	0.125	0.167
1:109313168-GA	1	109313168	G	G>A	atcattcagcctgggcagacttcca	uggaagucugcccaggcugaaugau	0	gcc	SORT1	UTR3	NA	NA	0.076	3.25e-02	2.46e-02	84	95	0.143	0.043	0.043	0.154	0.071	0.077
20:328337-CT	20	328337	C	C>T	tgttcaccctcccgggtggctcaca	uguucacccucccggguggcucaca	0	caccc	SOX12	UTR3	NA	NA	0.080	1.95e-02	3.97e-02	76	72	0.091	0.111	0.037	0.095	0.115	0.040
20:328413-CT	20	328413	C	C>T	cggacccctgcccagggtctctgca	cggaccccugcccagggucucugca	0	gaccc	SOX12	UTR3	NA	NA	0.063	2.56e-02	2.72e-02	90	95	0.105	0.043	0.042	0.136	0.043	0.111
12:53412734-CT	12	53412734	C	C>T	ggagaaatcatcctgttttctctgt	ggagaaaucauccuguuuucucugu	0	gagaaa	SP1	UTR3	NA	NA	0.047	2.62e-03	6.00e-03	390	438	0.048	0.057	0.035	0.043	0.065	0.047
14:88391417-CT	14	88391417	C	C>T	gatatggtccaccgtgcctatttaa	gauaugguccaccgugccuauuuaa	0	aua	SPATA7	exonic	nonsynonymous SNV	SPATA7:NM_001040428:exon2:c.C56T:p.P19L,SPATA7:NM_018418:exon2:c.C56T:p.P19L	0.136	1.67e-02	2.74e-02	50	52	0.200	0.083	0.125	0.200	0.115	0.125
22:24321683-CT	22	24321683	C	C>T	attatggctcaccagccgactgatg	auuauggcucaccagccgacugaug	0	ggcu	SPECC1L	exonic	stopgain	SPECC1L:NM_001145468:exon4:c.C703T:p.Q235X,SPECC1L:NM_001254732:exon4:c.C703T:p.Q235X,SPECC1L:NM_015330:exon5:c.C703T:p.Q235X	0.042	4.28e-03	9.48e-03	281	318	0.035	0.038	0.053	0.068	0.034	0.045
22:24347134-CT	22	24347134	C	C>T	cccctgacagccctgtcagataaga	ccccugacagcccugucagauaaga	0	cugaca	SPECC1L	exonic	synonymous SNV	SPECC1L:NM_001145468:exon10:c.C2701T:p.L901L,SPECC1L:NM_001254732:exon10:c.C2701T:p.L901L,SPECC1L:NM_015330:exon11:c.C2701T:p.L901L	0.095	1.20e-03	3.00e-03	405	427	0.125	0.083	0.079	0.171	0.103	0.101
22:24415802-CT	22	24415802	C	C>T	gcccaccctccccaggtgctgggtc	gcccacccuccccaggugcuggguc	0	accc	SPECC1L-ADORA2A	ncRNA_intronic	NA	NA	0.351	1.20e-03	3.00e-03	103	115	0.412	0.361	0.280	0.476	0.366	0.302
1:15933895-CT	1	15933895	C	C>T	gtgtcacttccacaagtgtcaccac	gugucacuuccacaagugucaccac	0	cacuu	SPEN	exonic	nonsynonymous SNV	SPEN:NM_015001:exon11:c.C7655T:p.T2552I	0.047	1.06e-02	1.85e-02	242	286	0.031	0.082	0.029	0.027	0.085	0.049
5:179823993-CT	5	179823993	C	C>T	gcagcgtctgcccagactacgactt	gcagcgucugcccagacuacgacuu	0	gucu	SQSTM1	exonic	nonsynonymous SNV	SQSTM1:NM_003900:exon3:c.C437T:p.P146L,SQSTM1:NM_001142298:exon4:c.C185T:p.P62L,SQSTM1:NM_001142299:exon4:c.C185T:p.P62L	0.080	5.58e-03	8.84e-03	196	221	0.130	0.075	0.035	0.104	0.093	0.046
16:2764892-CT	16	2764892	C	C>T	ctgggactccctcgaggcacagcct	cugggacucccucgaggcacagccu	0	cug	SRRM2	exonic	nonsynonymous SNV	SRRM2:NM_016333:exon11:c.C4364T:p.S1455L	0.055	1.79e-03	6.02e-03	327	372	0.056	0.058	0.050	0.052	0.082	0.045
3:156542771-GA	3	156542771	G	G>A	gttcaatcccctgggaagaggattc	gaauccucuucccaggggauugaac	0	aaucc	SSR3	UTR3	NA	NA	0.072	1.64e-03	4.87e-03	308	336	0.086	0.068	0.062	0.125	0.078	0.140
1:1542055-GA	1	1542055	G	G>A	gcggctccatgcgggcgctgggctc	gagcccagcgcccgcauggagccgc	0	gcg	SSU72	UTR3	NA	NA	0.060	2.93e-03	9.24e-03	241	275	0.082	0.036	0.061	0.093	0.040	0.104
10:17714720-CT	10	17714720	C	C>T	tctgcctcagcccggaggcagccaa	ucugccucagcccggaggcagccaa	0	cugccuc	STAM	exonic	synonymous SNV	STAM:NM_003473:exon14:c.C1563T:p.P521P	0.060	2.53e-02	4.20e-02	97	109	0.037	0.059	0.083	0.040	0.050	0.091
11:72758577-GA	11	72758577	G	G>A	cagcgcccatggggagccaggagcg	cgcuccuggcuccccaugggcgcug	0	cgc	STARD10	exonic	nonsynonymous SNV	STARD10:NM_006645:exon4:c.C412T:p.P138S	0.148	7.61e-03	2.14e-02	51	53	0.231	0.095	0.118	0.214	0.095	0.111
8:73613834-GA	8	73613834	G	G>A	ctcctgtaagacggtggtcgcagcg	cgcugcgaccaccgucuuacaggag	0	cug	STAU2	exonic	synonymous SNV	STAU2:NM_001164383:exon4:c.C285T:p.T95T,STAU2:NM_001164385:exon6:c.C687T:p.T229T,STAU2:NM_001164382:exon7:c.C489T:p.T163T,STAU2:NM_001164384:exon7:c.C705T:p.T235T,STAU2:NM_001164381:exon8:c.C705T:p.T235T,STAU2:NM_014393:exon8:c.C705T:p.T235T,STAU2:NM_001164380:exon9:c.C801T:p.T267T	0.061	1.49e-02	3.98e-02	108	122	0.095	0.060	0.027	0.154	0.053	0.026
1:47280458-GA	1	47280458	G	G>A	atatctccctgaggtctcaaggcta	uagccuugagaccucagggagauau	0	ccu	STIL	exonic	nonsynonymous SNV	STIL:NM_001048166:exon12:c.C2000T:p.P667L,STIL:NM_003035:exon12:c.C2000T:p.P667L,STIL:NM_001282936:exon13:c.C2000T:p.P667L,STIL:NM_001282937:exon13:c.C2000T:p.P667L,STIL:NM_001282938:exon14:c.C1859T:p.P620L,STIL:NM_001282939:exon14:c.C1859T:p.P620L	0.052	7.04e-03	2.51e-02	206	242	0.050	0.065	0.041	0.065	0.071	0.024
5:172188055-GA	5	172188055	G	G>A	ggccgggggcgcggtggcgccggct	agccggcgccaccgcgcccccggcc	0	gccgg	STK10	UTR5	NA	NA	0.247	5.28e-03	9.38e-03	32	38	0.250	0.308	0.182	0.300	0.267	0.231
1:36340009-GA	1	36340009	G	G>A	cagtcaagggctgggagccctaggc	gccuagggcucccagcccuugacug	0	agggcu	STK40	UTR3	NA	NA	0.146	2.45e-02	4.22e-02	32	38	0.125	0.062	0.250	0.200	0.056	0.200
17:63704497-GA	17	63704497	G	G>A	gccactgagcgcgaagggctcatgg	ccaugagcccuucgcgcucaguggc	0	ugagc	STRADA	exonic	nonsynonymous SNV	STRADA:NM_001003786:exon9:c.C833T:p.S278L,STRADA:NM_001165969:exon9:c.C857T:p.S286L,STRADA:NM_001165970:exon9:c.C812T:p.S271L,STRADA:NM_153335:exon9:c.C833T:p.S278L,STRADA:NM_001003788:exon10:c.C770T:p.S257L,STRADA:NM_001003787:exon11:c.C944T:p.S315L	0.091	5.94e-03	1.52e-02	87	87	0.097	0.097	0.080	0.100	0.086	0.091
19:13145353-GA	19	13145353	G	G>A	tggcatccagcaggtcgctgggtga	ucacccagcgaccugcuggaugcca	0	ccagc	STX10	exonic	synonymous SNV	STX10:NM_001271611:exon4:c.C259T:p.L87L,STX10:NM_001271609:exon5:c.C406T:p.L136L,STX10:NM_001271610:exon5:c.C406T:p.L136L,STX10:NM_003765:exon5:c.C406T:p.L136L	0.050	1.12e-02	3.42e-02	150	161	0.087	0.029	0.035	0.087	0.027	0.031
13:47973266-GA	13	47973266	G	G>A	tacaacatacctggagagcttgttc	gaacaagcucuccagguauguugua	0	acaa	SUCLA2	exonic	stopgain	SUCLA2:NM_003850:exon5:c.C661T:p.Q221X	0.126	4.10e-03	2.66e-03	164	226	0.125	0.067	0.188	0.190	0.148	0.211
7:843396-CT	7	843396	C	C>T	cgccgccgccaccgcgcacaacggc	cgccgccgccaccgcgcacaacggc	0	gccg	SUN1	exonic	synonymous SNV	SUN1:NM_001130965:exon5:c.C534T:p.T178T,SUN1:NM_025154:exon5:c.C384T:p.T128T,SUN1:NM_001171946:exon6:c.C534T:p.T178T,SUN1:NM_001171945:exon7:c.C597T:p.T199T	0.062	1.56e-02	3.90e-02	87	92	0.100	0.054	0.033	0.100	0.050	0.031
22:39428116-CT	22	39428116	C	C>T	gtcatgccctcccagggccagatgg	gucaugcccucccagggccagaugg	0	gcccu	TAB1	exonic	stopgain	TAB1:NM_006116:exon10:c.C1240T:p.Q414X,TAB1:NM_153497:exon10:c.C1240T:p.Q414X	0.082	5.60e-03	1.39e-02	118	130	0.087	0.111	0.049	0.160	0.129	0.047
1:229593361-GA	1	229593361	G	G>A	acacctctgaatggtcattcagaaa	uuucugaaugaccauucagaggugu	0	ucugaau	TAF5L	UTR3	NA	NA	0.048	3.30e-02	3.27e-02	123	133	0.042	0.051	0.050	0.038	0.059	0.077
6:37331947-CT	6	37331947	C	C>T	gaaggggctctccagaccccttttc	gaaggggcucuccagaccccuuuuc	0	aagggg	TBC1D22B	UTR3	NA	NA	0.314	6.94e-03	2.80e-02	50	62	0.500	0.150	0.292	0.500	0.111	0.345
3:100316136-CT	3	100316136	C	C>T	ggcaagccttaccgtggcgtaaagc	ggcaagccuuaccguggcguaaagc	0	uuac	TBC1D23	exonic	nonsynonymous SNV	TBC1D23:NM_018309:exon15:c.C1591T:p.R531C,TBC1D23:NM_001199198:exon16:c.C1636T:p.R546C	0.077	3.45e-03	7.96e-03	201	203	0.100	0.052	0.078	0.100	0.062	0.091
1:54088652-CT	1	54088652	C	C>T	ggcttctcttgccagagaagtttac	ggcuucucuugccagagaaguuuac	0	cuucucu	TCEANC2	exonic	synonymous SNV	TCEANC2:NM_153035:exon4:c.C300T:p.A100A	0.113	3.47e-03	8.99e-03	104	114	0.105	0.120	0.114	0.100	0.164	0.128
22:42214821-GA	22	42214821	G	G>A	tgagcactccctggagagaaaggcc	ggccuuucucuccagggagugcuca	0	cuc	TCF20	exonic	nonsynonymous SNV	TCF20:NM_005650:exon1:c.C485T:p.P162L,TCF20:NM_181492:exon1:c.C485T:p.P162L	0.230	1.30e-03	4.43e-03	126	155	0.172	0.250	0.267	0.171	0.333	0.296
7:116250257-CT	7	116250257	C	C>T	gcaaagcagctccctgcacatgacc	gcaaagcagcucccugcacaugacc	0	gcag	TES	exonic	nonsynonymous SNV	TES:NM_015641:exon4:c.C463T:p.P155S,TES:NM_152829:exon4:c.C436T:p.P146S	0.051	9.30e-03	3.34e-02	191	229	0.053	0.072	0.029	0.043	0.087	0.026
4:105276655-CT	4	105276655	C	C>T	acctcagctcaccagcaacaaaaga	accucagcucaccagcaacaaaaga	0	gcu	TET2	UTR3	NA	NA	0.111	1.59e-02	1.52e-02	57	72	0.111	0.139	0.083	0.231	0.186	0.125
1:91716280-GA	1	91716280	G	G>A	agaagacgccctgggagggcaccaa	uuggugcccucccagggcgucuucu	0	gcccu	TGFBR3	exonic	stopgain	TGFBR3:NM_001195683:exon12:c.C1819T:p.Q607X,TGFBR3:NM_003243:exon12:c.C1822T:p.Q608X,TGFBR3:NM_001195684:exon13:c.C1819T:p.Q607X	0.105	2.51e-02	2.30e-02	82	93	0.111	0.073	0.130	0.105	0.130	0.143
2:241601917-GA	2	241601917	G	G>A	gtggggctccttggcgaaggagatc	gaucuccuucgccaaggagccccac	0	cuccuu	THAP4	exonic	synonymous SNV	THAP4:NM_001164356:exon4:c.C357T:p.A119A,THAP4:NM_015963:exon5:c.C1593T:p.A531A	0.101	1.80e-03	4.48e-03	194	200	0.119	0.098	0.086	0.136	0.095	0.111
21:31120719-GA	21	31120719	G	G>A	gtccccaccaccggggggctgctgg	ccagcagccccccggugguggggac	0	cccc	TIAM1	exonic	synonymous SNV	TIAM1:NM_003253:exon29:c.C4425T:p.P1475P	0.132	1.01e-02	2.50e-02	71	79	0.083	0.139	0.174	0.071	0.150	0.160
15:89594497-CT	15	89594497	C	C>T	gccgagctctaccagagaaaatctc	gccgagcucuaccagagaaaaucuc	0	cucu	TICRR	exonic	stopgain	TICRR:NM_152259:exon6:c.C1624T:p.Q542X	0.112	6.29e-03	3.14e-02	184	195	0.049	0.093	0.193	0.025	0.097	0.194
1:201969881-CT	1	201969881	C	C>T	ccttgcggacttctctgcctggttt	ccuugcggacuucucugccugguuu	0	ac	TIMM17A	UTR3	NA	NA	0.050	1.41e-02	2.29e-02	226	254	0.075	0.038	0.037	0.071	0.033	0.054
10:46003516-CT	10	46003516	C	C>T	gaagccaaagccctttggtgactca	gaagccaaagcccuuuggugacuca	0	ccaaa	TIMM23	UTR3	NA	NA	0.137	8.13e-04	1.45e-03	353	440	0.134	0.125	0.153	0.148	0.152	0.163
19:39492061-CT	19	39492061	C	C>T	tattgacagtaccactgtgtattaa	uauugacaguaccacuguguauuaa	0	acagu	TIMM50,DLL3	intergenic	NA	NA	0.144	1.39e-02	3.48e-02	48	51	0.222	0.100	0.111	0.222	0.097	0.091
9:81688250-GA	9	81688250	G	G>A	catcgctctggcggcggccggggct	agccccggccgccgccagagcgaug	0	cgc	TLE1	UTR5	NA	NA	0.212	7.65e-03	5.06e-03	54	103	0.364	0.111	0.160	0.273	0.317	0.175
15:70055217-GA	15	70055217	G	G>A	ggcgtgcctcgggatgccggggcct	aggccccggcaucccgaggcacgcc	0	ggc	TLE3	exonic	synonymous SNV	TLE3:NM_001282982:exon13:c.C1200T:p.I400I,TLE3:NM_001105192:exon15:c.C1410T:p.I470I,TLE3:NM_001282979:exon15:c.C1395T:p.I465I,TLE3:NM_001282980:exon15:c.C1404T:p.I468I,TLE3:NM_001282981:exon15:c.C1389T:p.I463I,TLE3:NM_005078:exon15:c.C1419T:p.I473I,TLE3:NM_020908:exon15:c.C1383T:p.I461I	0.075	2.34e-02	3.72e-02	93	112	0.167	0.028	0.030	0.167	0.023	0.067
9:79708750-CT	9	79708750	C	C>T	agctgctgccgccgccgctgctgct	agcugcugccgccgccgcugcugcu	0	agc	TLE4	exonic	synonymous SNV	TLE4:NM_001282753:exon11:c.C1020T:p.A340A,TLE4:NM_001282749:exon12:c.C1152T:p.A384A,TLE4:NM_007005:exon13:c.C1227T:p.A409A,TLE4:NM_001282748:exon14:c.C1323T:p.A441A,TLE4:NM_001282760:exon14:c.C864T:p.A288A	0.137	2.61e-03	7.64e-03	181	194	0.214	0.104	0.092	0.214	0.098	0.095
9:79708753-CT	9	79708753	C	C>T	tgctgccgccgccgctgctgctgct	ugcugccgccgccgcugcugcugcu	0	gc	TLE4	exonic	synonymous SNV	TLE4:NM_001282753:exon11:c.C1023T:p.A341A,TLE4:NM_001282749:exon12:c.C1155T:p.A385A,TLE4:NM_007005:exon13:c.C1230T:p.A410A,TLE4:NM_001282748:exon14:c.C1326T:p.A442A,TLE4:NM_001282760:exon14:c.C867T:p.A289A	0.089	3.00e-03	1.65e-02	191	206	0.107	0.061	0.099	0.143	0.046	0.132
12:26974149-GA	12	26974149	G	G>A	ggagggaagaacggtcgtcctctct	agagaggacgaccguucuucccucc	0	gagg	TM7SF3	exonic	nonsynonymous SNV	TM7SF3:NM_016551:exon12:c.C1529T:p.P510L	0.304	1.65e-03	2.39e-03	225	272	0.259	0.426	0.227	0.283	0.411	0.289
3:129905914-CT	3	129905914	C	C>T	agtggtgatcaccattgccatgagt	aguggugaucaccauugccaugagu	0	uca	TMCC1-AS1	ncRNA_exonic	NA	NA	0.137	1.15e-02	1.88e-02	63	83	0.222	0.069	0.120	0.250	0.075	0.129
12:123596967-CT	12	123596967	C	C>T	tataggtccttccaggaactcaaac	uauagguccuuccaggaacucaaac	0	uccu	TMED2	UTR3	NA	NA	0.050	2.33e-03	4.61e-03	379	424	0.030	0.069	0.051	0.056	0.075	0.046
1:93180371-GA	1	93180371	G	G>A	ggtggcggccgcggcggcggcgaac	guucgccgccgccgcggccgccacc	0	gccgc	TMED5	UTR5	NA	NA	0.130	7.67e-03	8.55e-03	62	75	0.200	0.103	0.087	0.235	0.133	0.214
14:77341367-GA	14	77341367	G	G>A	acctcaacaactgaagagagtgggt	acccacucucuucaguuguugaggu	0	acc	TMED8	downstream	NA	NA	0.114	2.40e-03	8.99e-03	128	147	0.111	0.136	0.095	0.133	0.205	0.091
11:60922423-CT	11	60922423	C	C>T	agcctgcctcaccagggaaggttgg	agccugccucaccagggaagguugg	0	ccu	TMEM109	UTR3	NA	NA	0.136	1.29e-03	2.66e-03	184	217	0.139	0.138	0.130	0.150	0.164	0.134
3:52839092-GA	3	52839092	G	G>A	ccaaaaccacaggggcctgtggcca	uggccacaggccccugugguuuugg	0	ccacag	TMEM110	UTR3	NA	NA	0.108	2.01e-02	3.59e-02	41	45	0.143	0.125	0.056	0.222	0.062	0.100
3:50355353-GA	3	50355353	G	G>A	agttacagcgtcgggggagctgcct	aggcagcucccccgacgcuguaacu	0	cagc	TMEM115	exonic	nonsynonymous SNV	TMEM115:NM_007024:exon2:c.C1046T:p.P349L	0.050	6.29e-03	1.37e-02	163	171	0.054	0.048	0.047	0.057	0.078	0.043
4:1716383-GA	4	1716383	G	G>A	ccttctgagcctgggagaccctagg	ccuagggucucccaggcucagaagg	0	ccu	TMEM129	UTR3	NA	NA	0.076	2.56e-02	3.89e-02	62	74	0.111	0.034	0.083	0.125	0.057	0.065
4:1716561-GA	4	1716561	G	G>A	gatgagaaacccggaggggcagccc	gggcugccccuccggguuucucauc	0	ccc	TMEM129	UTR3	NA	NA	0.093	1.62e-02	3.12e-02	64	72	0.111	0.121	0.045	0.200	0.158	0.042
4:165100676-GA	4	165100676	G	G>A	gccttgttgatcggtagatcaagtt	aacuugaucuaccgaucaacaaggc	0	uugauc	TMEM192	exonic	stopgain	TMEM192:NM_001100389:exon3:c.C391T:p.R131X	0.085	6.48e-03	1.50e-02	116	119	0.111	0.062	0.080	0.074	0.090	0.080
1:32221948-GA	1	32221948	G	G>A	ctgcaggccggcggaggcccgcttc	gaagcgggccuccgccggccugcag	0	ggcc	TMEM234	exonic	synonymous SNV	TMEM234:NM_019118:exon2:c.C87T:p.S29S	0.098	1.70e-02	4.53e-02	54	62	0.125	0.125	0.045	0.091	0.115	0.040
3:69021262-GA	3	69021262	G	G>A	acagtgtatagaggtgtctatacta	uaguauagacaccucuauacacugu	0	guauaga	TMF1	UTR3	NA	NA	0.150	7.65e-03	1.27e-02	58	73	0.200	0.125	0.125	0.154	0.163	0.176
12:98516116-CT	12	98516116	C	C>T	tggggccgccgccgcgggccggagc	uggggccgccgccgcgggccggagc	0	ggcc	TMPO	exonic	synonymous SNV	TMPO:NM_001032283:exon1:c.C249T:p.A83A,TMPO:NM_001032284:exon1:c.C249T:p.A83A,TMPO:NM_003276:exon1:c.C249T:p.A83A	0.173	8.13e-04	1.11e-03	460	579	0.129	0.182	0.208	0.174	0.217	0.237
12:98534183-CT	12	98534183	C	C>T	ggctgcccataccatgggaaatgcc	ggcugcccauaccaugggaaaugcc	0	cccau	TMPO	exonic	synonymous SNV	TMPO:NM_003276:exon4:c.C1926T:p.T642T	0.147	1.80e-03	5.94e-03	144	173	0.148	0.181	0.111	0.118	0.218	0.135
5:72912114-CT	5	72912114	C	C>T	ttggttatttcccaaataatcaaca	uugguuauuucccaaauaaucaaca	0	uuauuu	TNPO1	UTR3	NA	NA	0.127	1.71e-03	6.90e-03	242	312	0.083	0.155	0.143	0.062	0.156	0.150
17:18292721-GA	17	18292721	G	G>A	ttgcgtggggtgggaccaccccgct	agcgggguggucccaccccacgcaa	0	ggggug	TOP3A	exonic	nonsynonymous SNV	TOP3A:NM_004618:exon11:c.C1205T:p.P402L	0.040	1.01e-02	2.59e-02	191	214	0.041	0.022	0.058	0.059	0.020	0.048
3:133653478-GA	3	133653478	G	G>A	aaaccactgtgtggtcacacagtgt	acacugugugaccacacagugguuu	0	cacugugu	TOPBP1	exonic	synonymous SNV	TOPBP1:NM_007027:exon7:c.C789T:p.T263T	0.180	8.14e-04	2.49e-03	353	409	0.152	0.167	0.220	0.146	0.198	0.254
9:32550863-GA	9	32550863	G	G>A	ggcaggatccgcgaaggcgtacccg	cggguacgccuucgcggauccugcc	0	cgc	TOPORS	exonic	nonsynonymous SNV	TOPORS:NM_005802:exon2:c.C109T:p.R37C	0.115	1.95e-02	4.47e-02	43	47	0.111	0.059	0.176	0.111	0.056	0.250
1:223795849-GA	1	223795849	G	G>A	gtgatttcaggcgggcgcatgctca	ugagcaugcgcccgccugaaaucac	0	uga	TP53BP2	exonic	nonsynonymous SNV	TP53BP2:NM_001031685:exon13:c.C2690T:p.P897L,TP53BP2:NM_005426:exon14:c.C2303T:p.P768L	0.146	1.84e-03	4.36e-03	201	206	0.161	0.104	0.172	0.111	0.138	0.171
7:138579512-CT	7	138579512	C	C>T	ttgtcatgtgcccacattgacaaat	uugucaugugcccacauugacaaau	0	uuguca	TRIM24	exonic	synonymous SNV	TRIM24:NM_003852:exon15:c.C2463T:p.P821P,TRIM24:NM_015905:exon15:c.C2565T:p.P855P	0.128	1.90e-03	5.64e-03	194	193	0.172	0.118	0.095	0.200	0.126	0.100
17:56888818-GA	17	56888818	G	G>A	tgggtggggcctgggcaggtccctg	cagggaccugcccaggccccaccca	0	ggg	TRIM25	UTR3	NA	NA	0.258	4.89e-03	1.52e-02	36	35	0.333	0.154	0.286	0.375	0.154	0.286
17:59104337-GA	17	59104337	G	G>A	aatgaggacacaggcgtgcatcccg	cgggaugcacgccuguguccucauu	0	aug	TRIM37	exonic	synonymous SNV	TRIM37:NM_001005207:exon2:c.C79T:p.L27L,TRIM37:NM_015294:exon2:c.C79T:p.L27L	0.279	1.48e-03	4.61e-03	98	105	0.333	0.269	0.235	0.400	0.278	0.222
5:14374237-CT	5	14374237	C	C>T	ttaggcttgcacccttgctcggagg	uuaggcuugcacccuugcucggagg	0	gca	TRIO	exonic	synonymous SNV	TRIO:NM_007118:exon19:c.C3225T:p.T1075T	0.047	1.51e-02	3.78e-02	133	139	0.056	0.035	0.052	0.059	0.032	0.050
5:14419932-CT	5	14419932	C	C>T	ctgaccgctccccagcggcagaagg	cugaccgcuccccagcggcagaagg	0	ccgcu	TRIO	exonic	nonsynonymous SNV	TRIO:NM_007118:exon34:c.C5114T:p.P1705L	0.102	1.46e-02	3.19e-02	72	86	0.167	0.056	0.083	0.214	0.043	0.115
12:49330395-CT	12	49330395	C	C>T	agccctgccctccggcagagcctgg	agcccugcccuccggcagagccugg	0	cugcc	TROAP	exonic	nonsynonymous SNV	TROAP:NM_005480:exon13:c.C1550T:p.P517L	0.219	3.05e-03	4.43e-03	66	79	0.154	0.219	0.286	0.267	0.279	0.286
9:132923469-GA	9	132923469	G	G>A	gacgcctgttgtgaggacaacgacg	cgucguuguccucacaacaggcguc	0	guugu	TSC1	exonic	synonymous SNV	TSC1:NM_001162427:exon5:c.C234T:p.L78L,TSC1:NM_000368:exon6:c.C387T:p.L129L,TSC1:NM_001162426:exon6:c.C387T:p.L129L	0.133	3.43e-03	9.10e-03	106	110	0.158	0.138	0.103	0.167	0.159	0.103
13:44434612-GA	13	44434612	G	G>A	agccagttctgcgggggcataggca	ugccuaugcccccgcagaacuggcu	0	gcc	TSC22D1	UTR3	NA	NA	0.088	2.40e-03	6.35e-03	168	192	0.071	0.117	0.076	0.095	0.101	0.062
1:184073320-CT	1	184073320	C	C>T	ctttttcctctccagtaaaaagtaa	cuuuuuccucuccaguaaaaaguaa	0	cuuuuu	TSEN15	UTR3	NA	NA	0.048	2.53e-02	3.60e-02	120	135	0.062	0.032	0.049	0.059	0.041	0.044
18:75289761-CT	18	75289761	C	C>T	cctgcatctctccagatgcatgtac	ccugcaucucuccagaugcauguac	0	ugcaucu	TSHZ1	UTR3	NA	NA	0.345	2.45e-03	6.00e-03	42	51	0.286	0.364	0.385	0.308	0.348	0.333
X:100629392-GA	X	100629392	G	G>A	tctggcaaccctgatgagggatgcc	ggcaucccucaucaggguugccaga	0	ggca	TSPAN6	UTR3	NA	NA	0.082	4.93e-03	5.38e-03	133	165	0.062	0.099	0.083	0.111	0.149	0.152
22:27982855-GA	22	27982855	G	G>A	tcgcagccgggcgatggccggccac	guggccggccaucgcccggcugcga	0	gccgg	TTC28	exonic	nonsynonymous SNV	TTC28:NM_001145418:exon23:c.C6812T:p.S2271L	0.139	9.61e-03	2.71e-02	53	61	0.182	0.105	0.130	0.167	0.080	0.125
21:37197932-CT	21	37197932	C	C>T	ctctgccacccccgtgaccaggtcc	cucugccacccccgugaccaggucc	0	acc	TTC3	exonic	synonymous SNV	TTC3:NM_001001894:exon44:c.C5757T:p.P1919P,TTC3:NM_003316:exon44:c.C5757T:p.P1919P	0.047	4.47e-03	9.36e-03	196	262	0.036	0.056	0.049	0.028	0.079	0.059
1:117096230-CT	1	117096230	C	C>T	ttatgccaccatcgatggctctgtc	uuaugccaccaucgauggcucuguc	0	gcca	TTF2	exonic	synonymous SNV	TTF2:NM_003594:exon20:c.C3117T:p.I1039I	0.112	4.10e-03	9.07e-03	168	202	0.098	0.067	0.173	0.180	0.077	0.197
2:112531240-CT	2	112531240	C	C>T	atgcctggctcccagtcaggcttca	augccuggcucccagucaggcuuca	0	gccug	TTL	UTR3	NA	NA	0.180	2.15e-03	5.76e-03	99	115	0.136	0.180	0.222	0.125	0.204	0.216
22:43172408-GA	22	43172408	G	G>A	cacttaccggttggagaaccgcagc	gcugcgguucuccaaccgguaagug	0	cgguu	TTLL12	exonic	synonymous SNV	TTLL12:NM_015140:exon10:c.C1488T:p.S496S	0.091	5.26e-03	1.73e-02	150	153	0.034	0.100	0.137	0.036	0.087	0.143
18:12325611-CT	18	12325611	C	C>T	cgcgccgctcaccagccgcggcagc	cgcgccgcucaccagccgcggcagc	0	gccgc	TUBB6	exonic	synonymous SNV	TUBB6:NM_032525:exon4:c.C822T:p.T274T	0.111	8.55e-03	2.38e-02	121	145	0.192	0.094	0.048	0.219	0.077	0.062
16:28844473-GA	16	28844473	G	G>A	tctccaggtcccgggcgggcactgg	ccagugcccgcccgggaccuggaga	0	ccag	TUFM	exonic	nonsynonymous SNV	TUFM:NM_003321:exon6:c.C763T:p.R255W	0.108	7.23e-04	1.89e-03	692	748	0.083	0.117	0.123	0.085	0.124	0.134
12:104265777-CT	12	104265777	C	C>T	ccgctgccccaccgggtcctgcgcc	ccgcugccccaccggguccugcgcc	0	cgc	TXNRD1	intronic	NA	NA	0.127	5.33e-04	9.91e-03	1396	260	0.132	0.140	0.109	0.045	0.132	0.088
22:19918162-GA	22	19918162	G	G>A	gaagctggacacggtggccccagtt	aacuggggccaccguguccagcuuc	0	cugg	TXNRD2	exonic	nonsynonymous SNV	TXNRD2:NM_001282512:exon5:c.C430T:p.R144C	0.114	6.48e-03	1.98e-02	68	70	0.154	0.120	0.067	0.167	0.185	0.065
15:70763342-GA	15	70763342	G	G>A	cgcgctggcggcggcggcgccagac	gucuggcgccgccgccgccagcgcg	0	cuggcg	UACA	exonic	synonymous SNV	UACA:NM_018003:exon1:c.C66T:p.A22A	0.151	3.33e-03	1.90e-02	77	76	0.105	0.167	0.182	0.053	0.182	0.208
20:45816779-CT	20	45816779	C	C>T	acccaggctgcccagcctgtccttg	acccaggcugcccagccuguccuug	0	caggcu	UBE2C	UTR3	NA	NA	0.079	1.24e-03	2.21e-03	519	638	0.084	0.094	0.058	0.078	0.120	0.099
7:129831258-GA	7	129831258	G	G>A	ttcaacaaggctggaagcccagttg	caacugggcuuccagccuuguugaa	0	caac	UBE2H	UTR3	NA	NA	0.085	1.67e-02	4.10e-02	63	82	0.105	0.038	0.111	0.087	0.031	0.111
7:129833952-GA	7	129833952	G	G>A	gtccaaggaggcggccgcctcttgg	ccaagaggcggccgccuccuuggac	0	ccaag	UBE2H	UTR3	NA	NA	0.136	2.87e-03	1.54e-02	93	90	0.111	0.136	0.161	0.056	0.125	0.188
16:1309711-CT	16	1309711	C	C>T	gggaagcgccgccgccgccgccccg	gggaagcgccgccgccgccgccccg	0	ggg	UBE2I	UTR5	NA	NA	0.108	2.02e-02	2.86e-02	101	105	0.231	0.021	0.073	0.214	0.042	0.070
22:21621563-CT	22	21621563	C	C>T	agcctgagcacccgcttcgggctga	agccugagcacccgcuucgggcuga	0	agcc	UBE2L3	exonic	nonsynonymous SNV	UBE2L3:NM_001256356:exon3:c.C263T:p.P88L,UBE2L3:NM_001256355:exon4:c.C533T:p.P178L,UBE2L3:NM_003347:exon4:c.C359T:p.P120L	0.083	7.02e-03	6.18e-04	296	1021	0.155	0.061	0.032	0.284	0.257	0.260
12:93411233-GA	12	93411233	G	G>A	catgaaaataacgggcgttgctctc	gagagcaacgcccguuauuuucaug	0	aac	UBE2N	exonic	nonsynonymous SNV	UBE2N:NM_003348:exon2:c.C97T:p.R33C	0.073	2.87e-03	8.10e-03	412	508	0.112	0.063	0.042	0.126	0.059	0.051
17:76390895-GA	17	76390895	G	G>A	gagtgagcaggcggcggctggcctc	gaggccagccgccgccugcucacuc	0	aggc	UBE2O	UTR3	NA	NA	0.255	1.48e-03	5.54e-03	138	155	0.294	0.292	0.179	0.350	0.307	0.167
7:139300673-CT	7	139300673	C	C>T	tatatcccactccttgggattcttg	uauaucccacuccuugggauucuug	0	auccca	UBN2	UTR3	NA	NA	0.150	2.94e-02	3.54e-02	77	91	0.333	0.065	0.053	0.333	0.078	0.120
14:93227418-CT	14	93227418	C	C>T	cagaacctcctccgcaggcatcacg	cagaaccuccuccgcaggcaucacg	0	ccu	UBR7	UTR3	NA	NA	0.317	8.13e-04	2.16e-03	160	174	0.278	0.347	0.327	0.263	0.329	0.373
20:63946503-GA	20	63946503	G	G>A	ttgtaccagggcggccgcccggcgg	ccgccgggcggccgcccugguacaa	0	gggc	UCKL1	exonic	nonsynonymous SNV	UCKL1:NM_001193379:exon2:c.C209T:p.P70L,UCKL1:NM_017859:exon2:c.C254T:p.P85L	0.052	2.22e-02	3.37e-02	95	99	0.059	0.057	0.040	0.062	0.056	0.069
10:71301927-CT	10	71301927	C	C>T	cttgctctgcccccaggacaggagc	cuugcucugcccccaggacaggagc	0	gcuc	UNC5B	UTR3	NA	NA	0.096	1.34e-02	3.21e-02	92	100	0.040	0.100	0.148	0.033	0.103	0.129
1:229626283-CT	1	229626283	C	C>T	gacagcagccgccgccgctgccgcc	gacagcagccgccgccgcugccgcc	0	gcagc	URB2	UTR5	NA	NA	0.181	1.00e-02	2.20e-02	50	55	0.200	0.111	0.231	0.200	0.125	0.231
3:49108233-GA	3	49108233	G	G>A	ccaaagcccactggtcaggggtcca	uggaccccugaccagugggcuuugg	0	ccc	USP19	UTR3	NA	NA	0.065	7.58e-03	1.75e-02	114	120	0.083	0.057	0.054	0.087	0.054	0.073
2:61214116-GA	2	61214116	G	G>A	actggatgttctggtgagaagccag	cuggcuucucaccagaacauccagu	0	cugg	USP34	exonic	stopgain	USP34:NM_014709:exon68:c.C8626T:p.Q2876X	0.142	1.90e-03	4.36e-03	155	169	0.121	0.174	0.132	0.135	0.192	0.153
4:119293174-CT	4	119293174	C	C>T	agctctcttttccagagagcagtgg	agcucucuuuuccagagagcagugg	0	gcucucu	USP53	exonic	nonsynonymous SNV	USP53:NM_019050:exon18:c.C3185T:p.P1062L	0.138	1.21e-02	3.33e-02	94	107	0.267	0.091	0.057	0.250	0.077	0.057
X:129929520-CT	X	129929520	C	C>T	accggtcttcctcaaggtcggacct	accggucuuccucaaggucggaccu	0	gguc	UTP14A	exonic	nonsynonymous SNV	UTP14A:NM_001166221:exon14:c.C2072T:p.S691L,UTP14A:NM_006649:exon15:c.C2228T:p.S743L	0.055	7.02e-03	1.37e-02	180	208	0.061	0.033	0.070	0.081	0.038	0.062
13:52031958-CT	13	52031958	C	C>T	ggtgcggtgtctcacacctgtaatc	ggugcggugucucacaccuguaauc	0	ggugu	UTP14C	UTR3	NA	NA	0.173	1.91e-02	2.00e-02	47	61	0.300	0.053	0.167	0.222	0.125	0.150
11:76141391-CT	11	76141391	C	C>T	gcttccgccggccgcgcaggagttc	gcuuccgccggccgcgcaggaguuc	0	ucc	UVRAG	exonic	nonsynonymous SNV	UVRAG:NM_003369:exon15:c.C2078T:p.P693L	0.264	1.58e-02	4.10e-02	52	64	0.200	0.533	0.059	0.130	0.381	0.050
X:155942265-CT	X	155942265	C	C>T	caaagctgtcgccgctagtcttatg	caaagcugucgccgcuagucuuaug	0	aag	VAMP7	UTR3	NA	NA	0.101	2.04e-03	3.31e-03	244	274	0.064	0.138	0.102	0.083	0.115	0.105
20:58445896-CT	20	58445896	C	C>T	tgggcacagtcccactgtgcacagg	ugggcacagucccacugugcacagg	0	gcacagu	VAPB	UTR3	NA	NA	0.241	2.40e-03	6.02e-03	55	67	0.211	0.240	0.273	0.211	0.219	0.312
6:31777618-GA	6	31777618	G	G>A	ctggaatagggcgatggcctcatcc	ggaugaggccaucgcccuauuccag	0	gga	VARS	exonic	synonymous SNV	VARS:NM_006295:exon30:c.C3771T:p.I1257I	0.042	4.05e-03	1.17e-02	211	239	0.047	0.047	0.033	0.040	0.058	0.029
10:74070808-CT	10	74070808	C	C>T	gctccttaccttcgatgaggctgag	gcuccuuaccuucgaugaggcugag	0	cuc	VCL	exonic	synonymous SNV	VCL:NM_003373:exon3:c.C378T:p.F126F,VCL:NM_014000:exon3:c.C378T:p.F126F	0.096	1.30e-03	3.06e-03	243	277	0.105	0.099	0.082	0.113	0.104	0.089
7:65956736-CT	7	65956736	C	C>T	tccgattctgcccagaagagggggg	uccgauucugcccagaagagggggg	0	uucu	VKORC1L1	UTR3	NA	NA	0.507	8.14e-04	2.39e-03	86	106	0.476	0.545	0.500	0.500	0.581	0.432
15:90998799-GA	15	90998799	G	G>A	agaaatatcctgggagcaggaagtg	cacuuccugcucccaggauauuucu	0	uccug	VPS33B	UTR3	NA	NA	0.099	1.12e-02	1.57e-02	81	89	0.077	0.140	0.080	0.200	0.109	0.107
8:17247353-CT	8	17247353	C	C>T	atcgagtccctccggaactcacact	aucgagucccuccggaacucacacu	0	gagu	VPS37A	exonic	nonsynonymous SNV	VPS37A:NM_001145152:exon1:c.C109T:p.R37W,VPS37A:NM_152415:exon1:c.C109T:p.R37W	0.167	1.02e-02	2.70e-02	44	66	0.250	0.167	0.083	0.083	0.088	0.150
13:41887282-GA	13	41887282	G	G>A	taccttggcactggcaagcccaagg	ccuugggcuugccagugccaaggua	0	ccuugg	VWA8	exonic	nonsynonymous SNV	VWA8:NM_001009814:exon6:c.C731T:p.P244L,VWA8:NM_015058:exon6:c.C731T:p.P244L	0.072	8.44e-03	2.08e-02	125	144	0.107	0.046	0.062	0.143	0.042	0.114
12:14790584-GA	12	14790584	G	G>A	ggaacagactgcggcggagcctgct	agcaggcuccgccgcagucuguucc	0	cag	WBP11	exonic	nonsynonymous SNV	WBP11:NM_016312:exon10:c.C1181T:p.P394L	0.083	1.48e-03	3.06e-03	358	418	0.067	0.076	0.106	0.067	0.102	0.105
4:84678953-GA	4	84678953	G	G>A	ccgcacctcaatgggattggggtgg	ccaccccaaucccauugaggugcgg	0	cacc	WDFY3	exonic	synonymous SNV	WDFY3:NM_014991:exon65:c.C10113T:p.P3371P	0.199	2.46e-03	8.99e-03	93	93	0.235	0.200	0.161	0.188	0.156	0.156
4:10075050-GA	4	10075050	G	G>A	gagagccgcggcggggccaggggct	agccccuggccccgccgcggcucuc	0	agcc	WDR1	UTR3	NA	NA	0.090	5.36e-03	7.22e-03	129	156	0.087	0.123	0.061	0.115	0.125	0.086
10:120909219-CT	10	120909219	C	C>T	ttgttttcttaccttgaaaacacag	uuguuuucuuaccuugaaaacacag	0	uguuuuc	WDR11	UTR3	NA	NA	0.063	1.07e-02	1.97e-02	116	123	0.050	0.048	0.091	0.050	0.060	0.083
X:118346214-CT	X	118346214	C	C>T	gcgaggagccaccgcctctttcgcg	gcgaggagccaccgccucuuucgcg	0	gcga	WDR44	UTR5	NA	NA	0.064	2.86e-02	3.49e-02	74	91	0.059	0.040	0.094	0.143	0.032	0.103
3:39078227-CT	3	39078227	C	C>T	acacaacctgaccaggttattaaag	acacaaccugaccagguuauuaaag	0	aaccu	WDR48	exonic	stopgain	WDR48:NM_020839:exon10:c.C1063T:p.Q355X	0.213	7.19e-04	1.84e-03	283	286	0.215	0.207	0.217	0.210	0.194	0.224
4:1940916-CT	4	1940916	C	C>T	cgaccactcctccgagtgggatttt	cgaccacuccuccgagugggauuuu	0	ccacuc	WHSC1	UTR3	NA	NA	0.117	1.52e-02	3.56e-02	50	55	0.083	0.100	0.167	0.083	0.077	0.176
6:159736289-CT	6	159736289	C	C>T	agaacctcttcccaagaaggtatgg	agaaccucuucccaagaagguaugg	0	accu	WTAP	exonic	synonymous SNV	WTAP:NM_001270531:exon2:c.C24T:p.P8P,WTAP:NM_001270532:exon2:c.C24T:p.P8P,WTAP:NM_001270533:exon2:c.C24T:p.P8P,WTAP:NM_004906:exon2:c.C24T:p.P8P,WTAP:NM_152857:exon2:c.C24T:p.P8P,WTAP:NM_152858:exon2:c.C24T:p.P8P	0.070	1.38e-03	2.21e-03	384	402	0.062	0.084	0.063	0.101	0.111	0.119
13:20781744-GA	13	20781744	G	G>A	tcagtgccctttggtaaagagactg	cagucucuuuaccaaagggcacuga	0	cagu	XPO4	UTR3	NA	NA	0.115	1.78e-02	4.82e-02	64	71	0.231	0.062	0.053	0.294	0.062	0.045
13:20808510-GA	13	20808510	G	G>A	gtgcttgaacccggtgaagcaagta	uacuugcuucaccggguucaagcac	0	ugcuu	XPO4	exonic	nonsynonymous SNV	XPO4:NM_022459:exon12:c.C1565T:p.P522L	0.081	1.01e-02	2.93e-02	147	162	0.120	0.041	0.082	0.100	0.038	0.075
8:21970177-CT	8	21970177	C	C>T	ttgccactcggccgaagttggctac	uugccacucggccgaaguuggcuac	0	gcca	XPO7	exonic	nonsynonymous SNV	XPO7:NM_015024:exon4:c.C293T:p.P98L	0.070	1.19e-02	2.27e-02	188	192	0.143	0.034	0.034	0.163	0.045	0.050
8:22002228-CT	8	22002228	C	C>T	caggagagcgaccgctttctgcaca	caggagagcgaccgcuuucugcaca	0	cag	XPO7	exonic	nonsynonymous SNV	XPO7:NM_015024:exon25:c.C2899T:p.R967C	0.076	9.97e-03	1.01e-02	181	194	0.026	0.139	0.063	0.053	0.126	0.072
12:10709943-GA	12	10709943	G	G>A	agacccgtgagcgacggtcaaaggt	accuuugaccgucgcucacgggucu	0	gacc	YBX3	exonic	nonsynonymous SNV	YBX3:NM_003651:exon6:c.C745T:p.R249C	0.131	6.14e-04	1.80e-03	554	595	0.111	0.140	0.144	0.113	0.173	0.163
3:183754343-CT	3	183754343	C	C>T	ccagcccatcaccatgagctgcaag	ccagcccaucaccaugagcugcaag	0	cagc	YEATS2	exonic	synonymous SNV	YEATS2:NM_018023:exon11:c.C1368T:p.T456T	0.159	1.50e-03	5.84e-03	155	166	0.200	0.120	0.156	0.216	0.104	0.173
1:203852269-CT	1	203852269	C	C>T	agcccccactctctgtggaggatga	agcccccacucucuguggaggauga	0	ccac	ZC3H11A	exonic	nonsynonymous SNV	ZC3H11A:NM_014827:exon20:c.C2303T:p.S768F	0.113	1.20e-03	1.71e-03	257	475	0.111	0.108	0.120	0.147	0.166	0.129
2:112324305-CT	2	112324305	C	C>T	gcacccaggctcccctggacatcac	gcacccaggcuccccuggacaucac	0	ccagg	ZC3H6	exonic	synonymous SNV	ZC3H6:NM_198581:exon10:c.C1494T:p.S498S	0.064	1.75e-02	2.75e-02	91	101	0.043	0.071	0.077	0.043	0.080	0.071
22:41357972-CT	22	41357972	C	C>T	cagctttccctccggaaggctggga	cagcuuucccuccggaaggcuggga	0	uccc	ZC3H7B	UTR3	NA	NA	0.265	1.59e-03	6.25e-03	143	169	0.182	0.254	0.359	0.162	0.277	0.388
22:41359275-CT	22	41359275	C	C>T	atatgtcgcccccgtgatgcatata	auaugucgcccccgugaugcauaua	0	auaug	ZC3H7B	UTR3	NA	NA	0.102	7.45e-03	1.21e-02	91	103	0.048	0.125	0.133	0.083	0.111	0.118
12:122498830-GA	12	122498830	G	G>A	atctcatacctcggtcgagtcagaa	uucugacucgaccgagguaugagau	0	ucu	ZCCHC8	exonic	nonsynonymous SNV	ZCCHC8:NM_017612:exon2:c.C239T:p.P80L	0.162	2.46e-03	2.59e-02	121	40	0.231	0.123	0.132	0.167	0.143	0.154
3:44926677-GA	3	44926677	G	G>A	agtggccatgccggtcggggtcctt	aaggaccccgaccggcauggccacu	0	ag	ZDHHC3	UTR3	NA	NA	0.189	8.14e-04	2.39e-03	207	243	0.205	0.198	0.164	0.226	0.179	0.269
16:84990526-GA	16	84990526	G	G>A	cacgtcagcctcggaggaggaggac	guccuccuccuccgaggcugacgug	0	ccuc	ZDHHC7	exonic	synonymous SNV	ZDHHC7:NM_001145548:exon3:c.C93T:p.S31S,ZDHHC7:NM_017740:exon3:c.C93T:p.S31S	0.109	8.84e-03	1.19e-02	87	107	0.083	0.178	0.067	0.071	0.189	0.125
2:144396439-GA	2	144396439	G	G>A	tatgtcgcagaagggaactgctttt	aaaagcaguucccuucugcgacaua	0	gcag	ZEB2	exonic	nonsynonymous SNV	ZEB2:NM_001171653:exon8:c.C2968T:p.L990F,ZEB2:NM_014795:exon9:c.C3040T:p.L1014F	0.057	4.14e-02	3.27e-02	121	146	0.057	0.065	0.050	0.073	0.059	0.056
13:20006425-CT	13	20006425	C	C>T	ctgtgcagtgaccactgctttaata	cugugcagugaccacugcuuuaaua	0	gcagu	ZMYM2	exonic	nonsynonymous SNV	ZMYM2:NM_001190965:exon6:c.C1351T:p.H451Y,ZMYM2:NM_197968:exon6:c.C1351T:p.H451Y,ZMYM2:NM_001190964:exon7:c.C1351T:p.H451Y,ZMYM2:NM_003453:exon7:c.C1351T:p.H451Y	0.075	1.16e-02	1.39e-02	183	186	0.133	0.026	0.067	0.152	0.053	0.077
1:35387118-CT	1	35387118	C	C>T	gaggtagcacatctgctgtttctcc	gagguagcacaucugcuguuucucc	0	agca	ZMYM4	exonic	nonsynonymous SNV	ZMYM4:NM_005095:exon12:c.C1952T:p.S651F	0.079	1.12e-02	2.20e-02	117	141	0.087	0.070	0.081	0.107	0.058	0.068
1:35421468-CT	1	35421468	C	C>T	tgtaatagtccccactatacgaatt	uguaauaguccccacuauacgaauu	0	auagu	ZMYM4	UTR3	NA	NA	0.050	1.86e-02	3.40e-02	133	142	0.038	0.080	0.031	0.037	0.064	0.054
20:47238987-GA	20	47238987	G	G>A	tcctgtggcggcgggggccggggcc	ggccccggcccccgccgccacagga	0	cggc	ZMYND8	exonic	synonymous SNV	ZMYND8:NM_001281781:exon14:c.C2220T:p.P740P,ZMYND8:NM_001281784:exon14:c.C2220T:p.P740P,ZMYND8:NM_001281775:exon15:c.C2436T:p.P812P,ZMYND8:NM_001281777:exon15:c.C2361T:p.P787P,ZMYND8:NM_001281778:exon15:c.C2361T:p.P787P,ZMYND8:NM_001281782:exon15:c.C2361T:p.P787P,ZMYND8:NM_001281783:exon15:c.C2436T:p.P812P,ZMYND8:NM_012408:exon15:c.C2436T:p.P812P,ZMYND8:NM_183047:exon15:c.C2436T:p.P812P,ZMYND8:NM…	0.093	2.86e-02	4.82e-02	64	72	0.100	0.040	0.138	0.111	0.067	0.121
15:42450925-GA	15	42450925	G	G>A	tctcaccacctcgaaggaagcagcg	cgcugcuuccuucgagguggugaga	0	ccu	ZNF106	exonic	synonymous SNV	ZNF106:NM_022473:exon2:c.C1278T:p.F426F	0.056	8.45e-03	9.19e-03	173	202	0.038	0.077	0.054	0.062	0.085	0.078
2:218642375-GA	2	218642375	G	G>A	agagctgacagcggtggctgaaatg	cauuucagccaccgcugucagcucu	0	cagc	ZNF142	exonic	nonsynonymous SNV	ZNF142:NM_001105537:exon8:c.C4141T:p.R1381C	0.117	1.62e-02	1.22e-02	55	63	0.143	0.107	0.100	0.143	0.206	0.182
2:218656309-GA	2	218656309	G	G>A	gacaggggctctggacaggccccag	cuggggccuguccagagccccuguc	0	ggggc	ZNF142	exonic	stopgain	ZNF142:NM_001105537:exon4:c.C121T:p.Q41X	0.117	6.21e-03	1.52e-02	78	87	0.062	0.152	0.138	0.059	0.206	0.167
2:218658754-GA	2	218658754	G	G>A	tacatggcctccggggggagccaag	cuuggcuccccccggaggccaugua	0	uggc	ZNF142	UTR5	NA	NA	0.166	7.65e-03	9.64e-03	75	87	0.091	0.281	0.125	0.143	0.368	0.229
19:9140496-CT	19	9140496	C	C>T	ttggggacccctcgtgtccccacgc	uuggggaccccucguguccccacgc	0	uggggac	ZNF317	UTR5	NA	NA	0.076	1.27e-02	1.81e-02	116	129	0.056	0.066	0.108	0.100	0.095	0.087
12:6666869-GA	12	6666869	G	G>A	tgtggcacctagggagctaagtcca	uggacuuagcucccuaggugccaca	0	ugg	ZNF384	UTR3	NA	NA	0.063	1.60e-02	3.72e-02	112	112	0.065	0.047	0.079	0.061	0.047	0.083
10:133312898-CT	10	133312898	C	C>T	gggggcagtcaccactgctgggcgt	gggggcagucaccacugcugggcgu	0	gcagu	ZNF511	UTR3	NA	NA	0.216	3.32e-03	5.89e-03	54	67	0.143	0.194	0.312	0.222	0.206	0.292
12:53190301-CT	12	53190301	C	C>T	acccctgctggccagcatggggcct	accccugcuggccagcauggggccu	0	cccc	ZNF740	UTR3	NA	NA	0.113	4.23e-03	5.80e-03	92	109	0.083	0.109	0.147	0.167	0.137	0.150
7:149455727-GA	7	149455727	G	G>A	gtcccttcctgggaagccagggggc	gcccccuggcuucccaggaagggac	0	ccugg	ZNF777	exonic	nonsynonymous SNV	ZNF777:NM_015694:exon2:c.C296T:p.S99F	0.078	9.13e-03	2.57e-02	85	92	0.053	0.086	0.097	0.050	0.079	0.088
11:113733400-GA	11	113733400	G	G>A	atagctcccagagggctctggaagc	gcuuccagagcccucugggagcuau	0	ccaga	ZW10	UTR3	NA	NA	0.085	1.02e-02	4.27e-02	117	130	0.120	0.093	0.041	0.065	0.067	0.037
3:126475152-GA	3	126475152	G	G>A	cactggacagccgaagggccgcagc	gcugcggcccuucggcuguccagug	0	cug	ZXDC	exonic	synonymous SNV	ZXDC:NM_001040653:exon1:c.C714T:p.F238F,ZXDC:NM_025112:exon1:c.C714T:p.F238F	0.091	7.35e-03	1.88e-02	76	85	0.091	0.065	0.118	0.167	0.054	0.139
