# Supplementary material for: The double-domain cytidine deaminase APOBEC3G is a cellular site-specific RNA editing enzyme
Source: Sci Rep. 2016 Dec 15;6:39100. doi: 10.1038/srep39100 (PMC5156925; doi:10.1038/srep39100)
Supplement: Supplementary Dataset 6 [file srep39100-s3.xls]

## Sheet: Sheet1
The double-domain cytidine deaminase APOBEC3G is a cellular site-specific RNA editing enzyme
Shraddha Sharma1, Santosh K. Patnaik2, Robert T. Taggart1, Bora E. Baysal1*
Departments of 1Pathology and 2Thoracic Surgery, Roswell Park Cancer Institute
Buffalo, NY, 14263
Common RNA editing sites by APOBEC3G and APOBEC3A in 293T expression systems
id	chromosome	position	reference	variation	plusDNASeq	RNASeq	seqComment	invRepeatSeq	gene	region	variationEffect
1:173935772-GA	1	173935772	G	G>A	cctaaaaccgctgatgagcactagg	ccuagugcucaucagcgguuuuagg	0	ccua	RC3H1	UTR3	NA
1:178476987-CT	1	178476987	C	C>T	aggaaccctcttcaggattacctca	aggaacccucuucaggauuaccuca	0	agg	RASAL2	UTR3	NA
1:219968740-GA	1	219968740	G	G>A	cggtctgtatctgagaagatactaa	uuaguaucuucucagauacagaccg	1	guaucu	EPRS	UTR3	NA
1:235595450-GA	1	235595450	G	G>A	acagaggctggcggtggcagcagct	agcugcugccaccgccagccucugu	0	gcug	MIR5096	ncRNA_intronic	NA
10:58287740-CT	10	58287740	C	C>T	ctgattcaccttcgctggattctaa	cugauucaccuucgcuggauucuaa	0	uu	CISD1	UTR3	NA
10:62806522-CT	10	62806522	C	C>T	cagtagccacatctggtttactcag	caguagccacaucugguuuacucag	0	agua	ADO	UTR3	NA
10:77977112-GA	10	77977112	G	G>A	atcgtcaggtgtgaagacaccatgg	ccauggugucuucacaccugacgau	0	ggugu	POLR3A	UTR3	NA
10:96988124-CT	10	96988124	C	C>T	gagggccctcttcaggacacccatc	gagggcccucuucaggacacccauc	0	ggg	C10orf12,SLIT1	intergenic	NA
11:17377778-CT	11	17377778	C	C>T	aacctgcactatcgtggcagtggtt	aaccugcacuaucguggcagugguu	0	aacc	NCR3LG1	downstream	NA
12:48149343-GA	12	48149343	G	G>A	agctgcctgcacgatggtgcaaaca	uguuugcaccaucgugcaggcagcu	0	ugcac	ASB8	UTR3	NA
13:52031958-CT	13	52031958	C	C>T	ggtgcggtgtctcacacctgtaatc	ggugcggugucucacaccuguaauc	0	ggugu	UTP14C	UTR3	NA
14:23067566-GA	14	23067566	G	G>A	cagttcactggcggtggccaggctc	gagccuggccaccgccagugaacug	0	cuggc	ACIN1	intronic	NA
14:77341367-GA	14	77341367	G	G>A	acctcaacaactgaagagagtgggt	acccacucucuucaguuguugaggu	0	acc	TMED8	downstream	NA
14:93227418-CT	14	93227418	C	C>T	cagaacctcctccgcaggcatcacg	cagaaccuccuccgcaggcaucacg	0	ccu	UBR7	UTR3	NA
15:80978617-GA	15	80978617	G	G>A	agttctcttactgatgagtaagatt	aaucuuacucaucaguaagagaacu	0	ucuuacu	MESDC2	UTR3	NA
17:19446405-GA	17	19446405	G	G>A	cccacggatggcggtggccacctcc	ggagguggccaccgccauccguggg	0	ccac	RNF112,SLC47A1	intergenic	NA
17:38400639-CT	17	38400639	C	C>T	gccatcccacttctgggatgggagg	gccaucccacuucugggaugggagg	0	ccauccca	SOCS7	UTR3	NA
17:49053806-CT	17	49053806	C	C>T	cccacctctcatcaggggtgggggt	cccaccucucaucaggggugggggu	0	cccacc	IGF2BP1	UTR3	NA
19:19506927-CT	19	19506927	C	C>T	ttgtagggccaccgccttcaaacac	uuguagggccaccgccuucaaacac	0	ugu	GATAD2A	UTR3	NA
19:39356853-CT	19	39356853	C	C>T	ggcgctggccctcgccaccgccgtc	ggcgcuggcccucgccaccgccguc	0	ggcg	SAMD4B	UTR5	NA
19:9140496-CT	19	9140496	C	C>T	ttggggacccctcgtgtccccacgc	uuggggaccccucguguccccacgc	0	uggggac	ZNF317	UTR5	NA
2:197389906-GA	2	197389906	G	G>A	ccattagagggcgatggcccacaga	ucugugggccaucgcccucuaaugg	0	ccau	ANKRD44,SF3B1	intergenic	NA
2:47690778-GA	2	47690778	G	G>A	ggcgcaggacccggtggggcagcgg	ccgcugccccaccggguccugcgcc	0	cgc	KCNK12,MSH6	intergenic	NA
22:21451259-CT	22	21451259	C	C>T	tgtactggccaccgccgctgtcact	uguacuggccaccgccgcugucacu	0	ggc	HIC2	UTR3	NA
5:171406561-CT	5	171406561	C	C>T	cccatgcctcttcaggctggaaaca	cccaugccucuucaggcuggaaaca	0	gccu	NPM1	UTR3	NA
6:130839843-GA	6	130839843	G	G>A	tggaatgctgccgaagggcatgtgt	acacaugcccuucggcagcauucca	0	augc	EPB41L2	UTR3	NA
7:139568638-GA	7	139568638	G	G>A	aaaagactagaggatgctctagatg	caucuagagcauccucuagucuuuu	0	cuagag	HIPK2	UTR3	NA
7:140453323-GA	7	140453323	G	G>A	gccctccctttcggtggaaaagtat	auacuuuuccaccgaaagggagggc	0	cuuu	MKRN1	UTR3	NA
7:6402828-CT	7	6402828	C	C>T	tgcaaagaccttcgtctttgagaag	ugcaaagaccuucgucuuugagaag	0	caaagac	RAC1	UTR3	NA
8:96262017-CT	8	96262017	C	C>T	ggccgccgccaccgcggcaggacgg	ggccgccgccaccgcggcaggacgg	0	gccgc	PTDSS1	UTR5	NA
9:122905178-GA	9	122905178	G	G>A	cggcttggcgacggaggcgcctcgt	acgaggcgccuccgucgccaagccg	0	ggcg	RC3H2	UTR5	NA
9:125364501-CT	9	125364501	C	C>T	ccgccttggcctcccaaagtgcggg	ccgccuuggccucccaaagugcggg	0	ccgc	GAPVD1	UTR3	NA
X:100629392-GA	X	100629392	G	G>A	tctggcaaccctgatgagggatgcc	ggcaucccucaucaggguugccaga	0	ggca	TSPAN6	UTR3	NA
X:155070812-GA	X	155070812	G	G>A	ccggggtgagccgaggggcatcccg	cgggaugccccucggcucaccccgg	0	cggg	CMC4,MTCP1	UTR5	NA
1:203852269-CT	1	203852269	C	C>T	agcccccactctctgtggaggatga	agcccccacucucuguggaggauga	0	ccac	ZC3H11A	exonic	nonsynonymous SNV
1:35387118-CT	1	35387118	C	C>T	gaggtagcacatctgctgtttctcc	gagguagcacaucugcuguuucucc	0	agca	ZMYM4	exonic	nonsynonymous SNV
1:61406638-CT	1	61406638	C	C>T	caccgccaccaccgatggccaggcc	caccgccaccaccgauggccaggcc	0	gcca	NFIA	exonic	nonsynonymous SNV
10:60108996-GA	10	60108996	G	G>A	ttctcatcccgtgatgacggcttcc	ggaagccgucaucacgggaugagaa	0	ucau	ANK3	exonic	nonsynonymous SNV
11:118472106-CT	11	118472106	C	C>T	taaagaccccttcgggtctcctcat	uaaagaccccuucgggucuccucau	0	agaccc	KMT2A	exonic	nonsynonymous SNV
11:65573508-CT	11	65573508	C	C>T	gctcctacccaccggatgcgggcct	gcuccuacccaccggaugcgggccu	0	ccc	FAM89B	exonic	nonsynonymous SNV
11:6682237-GA	11	6682237	G	G>A	ggctgtctctgcgaggcagaggcag	cugccucugccucgcagagacagcc	0	cucugc	MRPL17	exonic	nonsynonymous SNV
12:10709943-GA	12	10709943	G	G>A	agacccgtgagcgacggtcaaaggt	accuuugaccgucgcucacgggucu	0	gacc	YBX3	exonic	nonsynonymous SNV
15:90815230-CT	15	90815230	C	C>T	ttatggctccaccgaagcctataaa	uuauggcuccaccgaagccuauaaa	0	uuau	BLM	exonic	nonsynonymous SNV
15:99706811-CT	15	99706811	C	C>T	caagcttgcctccgcaaggacttgt	caagcuugccuccgcaaggacuugu	0	cuugc	MEF2A	exonic	nonsynonymous SNV
16:190035-GA	16	190035	G	G>A	gggaacggctgcggtggcgccgatg	caucggcgccaccgcagccguuccc	0	cggc	LUC7L	exonic	nonsynonymous SNV
16:2764892-CT	16	2764892	C	C>T	ctgggactccctcgaggcacagcct	cugggacucccucgaggcacagccu	0	cug	SRRM2	exonic	nonsynonymous SNV
16:47155742-GA	16	47155742	G	G>A	caaaatgaaaccggtgggcttcttg	caagaagcccaccgguuucauuuug	0	caa	ITFG1	exonic	nonsynonymous SNV
16:56363000-GA	16	56363000	G	G>A	gacgcaccttccgaggggaggaagc	gcuuccuccccucggaaggugcguc	0	cuucc	AMFR	exonic	nonsynonymous SNV
16:67438563-GA	16	67438563	G	G>A	cgattttggcgcggtggcgctgggc	gcccagcgccaccgcgccaaaaucg	0	gcgc	ATP6V0D1	exonic	nonsynonymous SNV
16:69693268-CT	16	69693268	C	C>T	tacagggctcttcagttcctcaaga	uacagggcucuucaguuccucaaga	0	ucuu	NFAT5	exonic	nonsynonymous SNV
17:2299912-GA	17	2299912	G	G>A	tatcctgtcggcggcggcgacatcc	ggaugucgccgccgccgacaggaua	0	ugucg	SMG6	exonic	nonsynonymous SNV
17:63704497-GA	17	63704497	G	G>A	gccactgagcgcgaagggctcatgg	ccaugagcccuucgcgcucaguggc	0	ugagc	STRADA	exonic	nonsynonymous SNV
18:51054838-CT	18	51054838	C	C>T	agggacagccatcgttgtccactga	agggacagccaucguuguccacuga	0	ggaca	SMAD4	exonic	nonsynonymous SNV
19:4428730-CT	19	4428730	C	C>T	gtcctggcccctcggcgtcggaccg	guccuggccccucggcgucggaccg	0	gucc	CHAF1A	exonic	nonsynonymous SNV
22:24098052-CT	22	24098052	C	C>T	actcccactcttcagctgggacact	acucccacucuucagcugggacacu	0	uccca	CABIN1	exonic	nonsynonymous SNV
22:27982855-GA	22	27982855	G	G>A	tcgcagccgggcgatggccggccac	guggccggccaucgcccggcugcga	0	gccgg	TTC28	exonic	nonsynonymous SNV
3:48469384-GA	3	48469384	G	G>A	tcgtggtaggccggtgggcccatgg	ccaugggcccaccggccuaccacga	0	ggcc	SHISA5	exonic	nonsynonymous SNV
5:112838104-CT	5	112838104	C	C>T	gctcctcttcatcaagaggaagctt	gcuccucuucaucaagaggaagcuu	0	uccucuu	APC	exonic	nonsynonymous SNV
8:38210252-CT	8	38210252	C	C>T	aaagtactcctccgagtattaaaaa	aaaguacuccuccgaguauuaaaaa	0	uacuc	BAG4	exonic	nonsynonymous SNV
9:128916112-CT	9	128916112	C	C>T	agacgctccctccggagctcttcca	agacgcucccuccggagcucuucca	0	gcucc	LRRC8A	exonic	nonsynonymous SNV
9:131495801-CT	9	131495801	C	C>T	aggaggccccctcggctgcctccca	aggaggcccccucggcugccuccca	0	ggaggc	PRRC2B	exonic	nonsynonymous SNV
9:32550863-GA	9	32550863	G	G>A	ggcaggatccgcgaaggcgtacccg	cggguacgccuucgcggauccugcc	0	cgc	TOPORS	exonic	nonsynonymous SNV
X:107841203-CT	X	107841203	C	C>T	ttcaccagccaccgcctggtggaac	uucaccagccaccgccugguggaac	0	caccag	MID2	exonic	nonsynonymous SNV
X:129929520-CT	X	129929520	C	C>T	accggtcttcctcaaggtcggacct	accggucuuccucaaggucggaccu	0	gguc	UTP14A	exonic	nonsynonymous SNV
1:20655450-GA	1	20655450	G	G>A	acccaacacctcgaaagaggatggg	cccauccucuuucgagguguugggu	0	ccca	DDOST	exonic	stopgain
1:224289696-GA	1	224289696	G	G>A	aatcaaaagcttgaggaagcctcag	cugaggcuuccucaagcuuuugauu	0	gcuu	NVL	exonic	stopgain
15:75375667-GA	15	75375667	G	G>A	tggttctcacctgatgagcccggag	cuccgggcucaucaggugagaacca	0	cuca	SIN3A	exonic	stopgain
7:73303709-GA	7	73303709	G	G>A	tgctcaggcctcggtggggccaggc	gccuggccccaccgaggccugagca	0	ggcc	NSUN5	exonic	stopgain
1:117096230-CT	1	117096230	C	C>T	ttatgccaccatcgatggctctgtc	uuaugccaccaucgauggcucuguc	0	gcca	TTF2	exonic	synonymous SNV
1:27850251-CT	1	27850251	C	C>T	gacagcactcatcggtggcttgccc	gacagcacucaucgguggcuugccc	0	gca	PPP1R8	exonic	synonymous SNV
10:74070808-CT	10	74070808	C	C>T	gctccttaccttcgatgaggctgag	gcuccuuaccuucgaugaggcugag	0	cuc	VCL	exonic	synonymous SNV
15:42450925-GA	15	42450925	G	G>A	tctcaccacctcgaaggaagcagcg	cgcugcuuccuucgagguggugaga	0	ccu	ZNF106	exonic	synonymous SNV
15:70055217-GA	15	70055217	G	G>A	ggcgtgcctcgggatgccggggcct	aggccccggcaucccgaggcacgcc	0	ggc	TLE3	exonic	synonymous SNV
16:2255695-GA	16	2255695	G	G>A	ggccagcacggcggtggcagtgatc	gaucacugccaccgccgugcuggcc	0	gcca	RNPS1	exonic	synonymous SNV
17:19379921-CT	17	19379921	C	C>T	cctgaggcccaccgtgccctatggc	ccugaggcccaccgugcccuauggc	0	gcc	MAPK7	exonic	synonymous SNV
17:76089262-GA	17	76089262	G	G>A	cgccagcttgacgaaggcactgacg	cgucagugccuucgucaagcuggcg	0	gcc	EXOC7	exonic	synonymous SNV
17:82060748-GA	17	82060748	G	G>A	gggcaagtcgccggtgggcttcgct	agcgaagcccaccggcgacuugccc	0	aag	DUS1L	exonic	synonymous SNV
19:19343895-CT	19	19343895	C	C>T	ggagcacatcatcatgtgccgcctt	ggagcacaucaucaugugccgccuu	0	gcacau	MAU2	exonic	synonymous SNV
19:40447937-GA	19	40447937	G	G>A	gtcgtactcatcggtggtgaggcag	cugccucaccaccgaugaguacgac	0	cuca	BLVRB	exonic	synonymous SNV
20:34931394-GA	20	34931394	G	G>A	aagggcctcggcgatggcctggtcc	ggaccaggccaucgccgaggcccuu	0	ggcc	GSS	exonic	synonymous SNV
3:126475152-GA	3	126475152	G	G>A	cactggacagccgaagggccgcagc	gcugcggcccuucggcuguccagug	0	cug	ZXDC	exonic	synonymous SNV
3:48186719-GA	3	48186719	G	G>A	atctgttgactcggaggagcccatt	aaugggcuccuccgagucaacagau	0	cuc	CDC25A	exonic	synonymous SNV
4:508915-CT	4	508915	C	C>T	ggcctcctccaccgaggaggtgaat	ggccuccuccaccgaggaggugaau	0	ccuccuc	PIGG	exonic	synonymous SNV
6:31777618-GA	6	31777618	G	G>A	ctggaatagggcgatggcctcatcc	ggaugaggccaucgcccuauuccag	0	gga	VARS	exonic	synonymous SNV
6:52404224-CT	6	52404224	C	C>T	cagtgctgccaccgcagcccttctg	cagugcugccaccgcagcccuucug	0	gcugc	PAQR8	exonic	synonymous SNV
7:2235350-GA	7	2235350	G	G>A	caggcacaggctgatgagcctgtca	ugacaggcucaucagccugugccug	0	acaggcu	FTSJ2	exonic	synonymous SNV
9:132923469-GA	9	132923469	G	G>A	gacgcctgttgtgaggacaacgacg	cgucguuguccucacaacaggcguc	0	guugu	TSC1	exonic	synonymous SNV
9:35076798-GA	9	35076798	G	G>A	tagaggcctccagaagtggaggacc	gguccuccacuucuggaggccucua	0	ccucca	FANCG	exonic	synonymous SNV
X:153958644-GA	X	153958644	G	G>A	catggtcttcacgatggtggtaccc	ggguaccaccaucgugaagaccaug	0	cau	HCFC1	exonic	synonymous SNV
X:154360408-GA	X	154360408	G	G>A	gtccccgggctcggtgggcacgtag	cuacgugcccaccgagcccggggac	0	ccc	FLNA	exonic	synonymous SNV

## Sheet: Sheet2
A3A has 4374 sites (Sharma et al 2016)
A3G has 712 sites
