# Supplementary material for: The double-domain cytidine deaminase APOBEC3G is a cellular site-specific RNA editing enzyme
Source: Sci Rep. 2016 Dec 15;6:39100. doi: 10.1038/srep39100 (PMC5156925; doi:10.1038/srep39100)
Supplement: Supplementary Dataset 7 [file srep39100-s4.xls]

## Sheet: Data
The double-domain cytidine deaminase APOBEC3G is a cellular site-specific RNA editing enzyme
Shraddha Sharma1, Santosh K. Patnaik2, Robert T. Taggart1, Bora E. Baysal1*
Departments of 1Pathology and 2Thoracic Surgery, Roswell Park Cancer Institute
Buffalo, NY, 14263
Supplementary Table S7
Differentially expressed genes (>2-fold or more) in 293T cells expressing APOBEC3G
Gene					Differential expression			Expression in different samples (normalized; count-per-million unit)
Ensembl ID	HGNC symbol	Entrez ID	Name	Description	Log2(fold-change expression) [APOBEC3G vs. control tranfectants]	P	FDR	ctrl1	ctrl2	ctrl3	a3g1	a3g2	a3g3
ENSG00000237941	KCNQ1DN	55539	KCNQ1DN	KCNQ1 downstream neighbor (non-protein coding) [Source:HGNC Symbol;Acc:HGNC:13335]	-8.55349	5.09328e-41	5.43323e-39	2.77106	2.55302	2.77488	0	0	0
ENSG00000184292	TACSTD2	4070	TACSTD2	tumor-associated calcium signal transducer 2 [Source:HGNC Symbol;Acc:HGNC:11530]	-6.9887	1.79895e-269	5.40525e-266	195.526	210.814	248.316	1.965	1.40194	1.92077
ENSG00000100448	CTSG	1511	CTSG	cathepsin G [Source:HGNC Symbol;Acc:HGNC:2532]	-6.73074	4.36606e-247	1.12445e-243	46.5539	39.436	45.8922	0.0893182	0.480666	0.508438
ENSG00000260870			RP11-358M11.4		-5.33423	7.59073e-194	1.24405e-190	42.9515	44.5421	52.438	0.893182	1.16161	1.29934
ENSG00000115041	KCNIP3	30818	KCNIP3	Kv channel interacting protein 3, calsenilin [Source:HGNC Symbol;Acc:HGNC:15523]	-4.42098	1.48737e-99	1.07257e-96	44.6141	56.9813	59.8377	2.67955	2.12294	2.82465
ENSG00000197375	SLC22A5	6584	SLC22A5	solute carrier family 22 (organic cation/carnitine transporter), member 5 [Source:HGNC Symbol;Acc:HGNC:10969]	-3.98419	0	0	489.591	473.776	482.828	30.6361	30.3621	30.4498
ENSG00000251467			CTC-250P20.2		-3.68254	1.06146e-56	2.25129e-54	10.5855	13.9058	13.3052	1.33977	0.921277	0.790903
ENSG00000156113	KCNMA1	3778	KCNMA1	potassium large conductance calcium-activated channel, subfamily M, alpha member 1 [Source:HGNC Symbol;Acc:HGNC:6284]	-2.98444	3.93691e-56	7.97467e-54	10.4192	8.47386	8.82268	0.9825	1.40194	0.960383
ENSG00000275530			FP671120.4		-2.74993	0.000181032	0.000806836	1.27469	6.73563	2.98833	0.714546	0.480666	0.451945
ENSG00000100577	GSTZ1	2954	GSTZ1	glutathione S-transferase zeta 1 [Source:HGNC Symbol;Acc:HGNC:4643]	-2.71831	1.18643e-115	1.33681e-112	186.493	153.453	160.374	22.5082	26.0361	27.1167
ENSG00000036565	SLC18A1	6570	SLC18A1	solute carrier family 18 (vesicular monoamine transporter), member 1 [Source:HGNC Symbol;Acc:HGNC:10934]	-2.69059	3.48665e-19	9.64071e-18	2.27227	2.11847	2.63257	0.535909	0.320444	0.282465
ENSG00000133169	BEX1	55859	BEX1	brain expressed, X-linked 1 [Source:HGNC Symbol;Acc:HGNC:1036]	-2.6079	9.17811e-18	2.26662e-16	15.8505	9.45161	10.6014	1.51841	2.163	2.09024
ENSG00000125740	FOSB,DMPK	2354	FOSB	FBJ murine osteosarcoma viral oncogene homolog B [Source:HGNC Symbol;Acc:HGNC:3797]	-2.42965	1.11749e-19	3.23371e-18	15.7396	18.36	11.313	3.39409	2.36328	2.82465
ENSG00000264944	MIR3620	100500810	MIR3620	microRNA 3620 [Source:HGNC Symbol;Acc:HGNC:38917]	-2.23293	0.0009259	0.00341701	16.7926	1.14071	4.41134	0.535909	2.96411	1.12986
ENSG00000277105			FP236383.10		-2.11546	0.00141727	0.00496804	26.7685	90.3879	55.2841	21.3471	8.97244	9.54733
ENSG00000271484			RP11-132J14.3		-2.05173	6.71808e-14	1.18622e-12	2.10601	2.33574	2.06337	0.357273	0.520722	0.621424
ENSG00000239776			AC079949.1		-2.02674	4.06362e-05	0.000211731	927.42	2285.34	1745.68	556.274	238.891	421.777
ENSG00000278047			FP671120.6		-1.93839	0.0031144	0.00986117	123.534	480.294	262.404	99.5005	53.2739	73.2715
ENSG00000120738	EGR1	1958	EGR1	early growth response 1 [Source:HGNC Symbol;Acc:HGNC:3238]	-1.92106	5.4649e-08	4.82711e-07	15.4625	18.36	10.3168	5.53773	3.2445	3.05063
ENSG00000278233	RNA5-8S5	100008587	RNA5-8S5	RNA, 5.8S ribosomal 5 [Source:HGNC Symbol;Acc:HGNC:37660]	-1.87805	0.00022798	0.000991323	1.21927	1.73823	2.13452	0.714546	0.200278	0.564931
ENSG00000271519		102725475	RP11-307A17.2		-1.87698	4.6463e-52	8.05417e-50	9.53246	9.94049	10.8149	1.87568	2.92405	2.99413
ENSG00000274673	MIR6850	102465978	MIR6850	microRNA 6850 [Source:HGNC Symbol;Acc:HGNC:50093]	-1.81402	0.00600265	0.017374	7.75898	11.6787	39.9867	4.28727	2.08289	10.5077
ENSG00000275924	MIR6807	102465976	MIR6807	microRNA 6807 [Source:HGNC Symbol;Acc:HGNC:50191]	-1.7603	0.00900165	0.0245014	5.43128	8.79978	0.782657	0.446591	0.560778	3.38959
ENSG00000199994	RNA5SP145		RNA5SP145	RNA, 5S ribosomal pseudogene 145 [Source:HGNC Symbol;Acc:HGNC:43045]	-1.43204	3.61319e-20	1.08927e-18	6.76139	5.43196	6.40356	2.32227	2.08289	2.54219
ENSG00000244255			CFB	Complement factor B; Uncharacterized protein; cDNA FLJ55673, highly similar to Complement factor B [Source:UniProtKB/TrEMBL;Acc:B4E1Z4]	-1.37938	1.13704e-07	9.49891e-07	3.60238	3.0419	2.41912	0.803864	1.442	1.07337
ENSG00000278294			5_8S_rRNA	5.8S ribosomal RNA [Source:RFAM;Acc:RF00002]	-1.36789	5.39458e-07	4.0573e-06	56.1972	44.8137	60.2646	21.0791	14.9808	26.4953
ENSG00000247081	BAALC-AS1	100499183	BAALC-AS1	BAALC antisense RNA 1 [Source:HGNC Symbol;Acc:HGNC:50461]	-1.33911	8.89792e-07	6.44742e-06	5.26502	8.79978	8.96498	3.12614	3.12433	2.82465
ENSG00000199523	RNA5SP226		RNA5SP226	RNA, 5S ribosomal pseudogene 226 [Source:HGNC Symbol;Acc:HGNC:43126]	-1.31009	5.43216e-07	4.08386e-06	15.4625	10.1578	16.6493	4.64455	6.60916	5.59282
ENSG00000200783	RN7SKP180		RN7SKP180	RNA, 7SK small nuclear pseudogene 180 [Source:HGNC Symbol;Acc:HGNC:45904]	-1.30064	4.06451e-06	2.62634e-05	1.88432	1.57527	1.63647	0.803864	0.721	0.564931
ENSG00000170345	FOS	2353	FOS	FBJ murine osteosarcoma viral oncogene homolog [Source:HGNC Symbol;Acc:HGNC:3796]	-1.28998	9.11161e-10	1.03051e-08	16.6818	13.254	11.313	6.34159	4.80666	5.93178
ENSG00000199415	RNA5SP370		RNA5SP370	RNA, 5S ribosomal pseudogene 370 [Source:HGNC Symbol;Acc:HGNC:43270]	-1.27148	6.10863e-09	6.21831e-08	4.48912	3.5851	5.26515	1.42909	1.92267	1.97726
ENSG00000177106	EPS8L2	64787	EPS8L2	EPS8-like 2 [Source:HGNC Symbol;Acc:HGNC:21296]	-1.2633	0.0001968	0.000869373	1.38553	1.79255	2.56142	0.714546	0.721	0.90389
ENSG00000240750	RN7SL559P		RN7SL559P	RNA, 7SL, cytoplasmic 559, pseudogene [Source:HGNC Symbol;Acc:HGNC:46575]	-1.25111	5.21413e-05	0.000264864	1.8289	1.95551	1.70762	0.714546	0.480666	1.18636
ENSG00000273587	SNORA78	677844	SNORA78	small nucleolar RNA, H/ACA box 78 [Source:HGNC Symbol;Acc:HGNC:32664]	-1.23936	0.000152076	0.000691283	2.49396	1.79255	1.70762	0.893182	0.600833	1.12986
ENSG00000166278	C2	101928623717	C2	complement component 2 [Source:HGNC Symbol;Acc:HGNC:1248]	-1.23417	6.47819e-08	5.65016e-07	4.65539	4.12829	2.98833	1.51841	1.76244	1.69479
ENSG00000201185	RNA5SP202		RNA5SP202	RNA, 5S ribosomal pseudogene 202 [Source:HGNC Symbol;Acc:HGNC:43102]	-1.20211	1.33182e-06	9.31703e-06	98.3728	58.3936	98.1879	34.7448	39.8553	36.0991
ENSG00000130653	PNPLA7	375775	PNPLA7	patatin-like phospholipase domain containing 7 [Source:HGNC Symbol;Acc:HGNC:24768]	-1.19919	7.00093e-05	0.000347598	2.43854	3.80237	4.19789	1.51841	1.28178	1.75129
ENSG00000199480	RNA5SP389		RNA5SP389	RNA, 5S ribosomal pseudogene 389 [Source:HGNC Symbol;Acc:HGNC:43289]	-1.19366	7.0095e-07	5.17898e-06	9.86499	6.40972	9.39189	2.9475	3.9655	4.124
ENSG00000231890		101928243	AC093391.2		-1.18835	1.4129e-06	9.82705e-06	3.32528	5.21468	4.05559	1.51841	1.88261	2.03375
ENSG00000199545	RNA5SP195		RNA5SP195	RNA, 5S ribosomal pseudogene 195 [Source:HGNC Symbol;Acc:HGNC:43095]	-1.16646	5.48309e-07	4.11817e-06	2.10601	2.00983	2.63257	0.803864	1.00139	1.07337
ENSG00000176387	HSD11B2	3291	HSD11B2	hydroxysteroid (11-beta) dehydrogenase 2 [Source:HGNC Symbol;Acc:HGNC:5209]	-1.15565	0.000354406	0.00146207	1.77348	1.24935	1.63647	0.267955	0.881222	0.73441
ENSG00000068976	PYGM		PYGM	phosphorylase, glycogen, muscle [Source:HGNC Symbol;Acc:HGNC:9726]	-1.13256	0.000244977	0.00105455	1.99517	2.33574	1.56531	1.33977	0.721	0.847396
ENSG00000228939	AKT3-IT1		AKT3-IT1	AKT3 intronic transcript 1 (non-protein coding) [Source:HGNC Symbol;Acc:HGNC:41304]	-1.12914	2.0954e-05	0.000115735	1.71806	2.33574	2.77488	1.07182	0.961333	1.07337
ENSG00000168477	TNXB	7148	TNXB	tenascin XB [Source:HGNC Symbol;Acc:HGNC:11976]	-1.12238	1.58662e-07	1.29898e-06	3.76865	4.56285	5.40745	2.14364	2.36328	1.69479
ENSG00000185988	PLK5	126520	PLK5	polo-like kinase 5 [Source:HGNC Symbol;Acc:HGNC:27001]	-1.11899	1.6562e-05	9.35398e-05	1.77348	1.90119	1.49416	0.535909	0.881222	0.847396
ENSG00000111344	RASAL1	8437	RASAL1	RAS protein activator like 1 (GAP1 like) [Source:HGNC Symbol;Acc:HGNC:9873]	-1.10158	9.63452e-06	5.73616e-05	1.88432	1.90119	1.99222	0.714546	0.961333	0.90389
ENSG00000276112			AL353644.6		-1.07859	0.0116262	0.0303875	3.04817	7.17019	4.76709	1.69705	2.28317	3.05063
ENSG00000101049	SGK2	10110	SGK2	serum/glucocorticoid regulated kinase 2 [Source:HGNC Symbol;Acc:HGNC:13900]	-1.07709	0.00178781	0.00608124	1.38553	2.39006	1.99222	1.07182	1.04144	0.621424
ENSG00000103269	RHBDL1	9028	RHBDL1	rhomboid, veinlet-like 1 (Drosophila) [Source:HGNC Symbol;Acc:HGNC:10007]	-1.07417	0.00587635	0.0170539	2.21685	4.07397	2.34797	0.803864	1.60222	1.58181
ENSG00000261529			RP13-487P22.1		-1.06783	0.00724245	0.0203534	1.5518	1.35799	1.49416	0.267955	0.600833	1.12986
ENSG00000240634			RP11-1348G14.1		-1.06716	8.6992e-06	5.23462e-05	2.77106	1.90119	2.49027	0.893182	1.0815	1.35583
ENSG00000159958	TNFRSF13C	115650	TNFRSF13C	tumor necrosis factor receptor superfamily, member 13C [Source:HGNC Symbol;Acc:HGNC:17755]	-1.05367	3.70474e-06	2.41464e-05	2.38311	3.0419	2.41912	1.51841	1.00139	1.46882
ENSG00000161509	GRIN2C	2905	GRIN2C	glutamate receptor, ionotropic, N-methyl D-aspartate 2C [Source:HGNC Symbol;Acc:HGNC:4587]	-1.05339	0.0101198	0.027012	1.33011	2.55302	2.06337	0.535909	1.28178	0.90389
ENSG00000267731			RP11-147L13.8		-1.04821	0.00377793	0.0116396	1.27469	2.06415	1.77877	0.446591	1.12156	0.73441
ENSG00000213996	TM6SF2	53345	TM6SF2	transmembrane 6 superfamily member 2 [Source:HGNC Symbol;Acc:HGNC:11861]	-1.04422	0.000343721	0.00142352	1.38553	1.41231	1.35186	0.625228	0.841166	0.451945
ENSG00000136383	ALPK3	57538	ALPK3	alpha-kinase 3 [Source:HGNC Symbol;Acc:HGNC:17574]	-1.03238	5.29848e-06	3.34458e-05	2.32769	3.15054	2.63257	1.42909	1.0815	1.58181
ENSG00000139547	RDH16	8608	RDH16	retinol dehydrogenase 16 (all-trans) [Source:HGNC Symbol;Acc:HGNC:29674]	-1.02273	1.13301e-05	6.6447e-05	2.71564	3.47646	2.49027	1.16114	1.72239	1.24285
ENSG00000119227	PIGZ	80235	PIGZ	phosphatidylinositol glycan anchor biosynthesis, class Z [Source:HGNC Symbol;Acc:HGNC:30596]	-1.01623	4.8998e-05	0.000250166	1.60722	2.28142	1.99222	0.9825	0.841166	1.12986
ENSG00000271394			7SK	7SK RNA [Source:RFAM;Acc:RF00100]	-1.01155	8.0711e-08	6.94207e-07	4.26744	4.07397	3.27293	1.51841	2.28317	1.75129
ENSG00000184985	SORCS2	57537	SORCS2	sortilin-related VPS10 domain containing receptor 2 [Source:HGNC Symbol;Acc:HGNC:16698]	-1.00365	0.00109136	0.00395241	2.38311	1.84687	1.49416	1.25046	0.761055	1.01688
ENSG00000273834	MIR612	693197	MIR612	microRNA 612 [Source:HGNC Symbol;Acc:HGNC:32868]	-1.00212	0.000105538	0.000499641	6.92766	11.1898	7.82657	3.39409	4.72655	4.68893
ENSG00000168143	FAM83B	222584	FAM83B	family with sequence similarity 83, member B [Source:HGNC Symbol;Acc:HGNC:21357]	1.01245	1.67342e-10	2.05087e-09	5.32044	4.12829	6.19011	10.0036	11.2156	9.88629
ENSG00000272323		101929704	CTD-2517O10.6		1.01586	0.0195281	0.0470532	1.27469	0.488877	1.06726	2.41159	2.00278	1.35583
ENSG00000255993	PSMC1P9		PSMC1P9	proteasome (prosome, macropain) 26S subunit, ATPase, 1 pseudogene 9 [Source:HGNC Symbol;Acc:HGNC:39784]	1.02096	0.00169473	0.00581178	1.60722	0.977753	0.782657	1.69705	2.56355	2.54219
ENSG00000276943			AL023284.1		1.02564	0.000275788	0.00116931	0.775898	0.923434	0.640356	2.05432	1.68233	1.24285
ENSG00000173208	ABCD2	225	ABCD2	ATP-binding cassette, sub-family D (ALD), member 2 [Source:HGNC Symbol;Acc:HGNC:66]	1.02607	0.000240882	0.0010394	1.053	1.08639	1.28071	3.12614	1.84255	2.25972
ENSG00000164604	GPR85	54329	GPR85	G protein-coupled receptor 85 [Source:HGNC Symbol;Acc:HGNC:4536]	1.03517	2.73488e-07	2.15115e-06	1.44095	1.41231	1.13841	3.39409	2.56355	2.65518
ENSG00000167995	BEST1	7439	BEST1	bestrophin 1 [Source:HGNC Symbol;Acc:HGNC:12703]	1.03722	1.44852e-07	1.19515e-06	2.99275	3.53078	3.84214	8.48523	7.16994	5.7623
ENSG00000180801	ARSJ	79642	ARSJ	arylsulfatase family, member J [Source:HGNC Symbol;Acc:HGNC:26286]	1.03904	1.07344e-09	1.20049e-08	2.27227	1.79255	2.34797	3.57273	4.52628	4.63243
ENSG00000261652	C15orf65	145788	C15orf65	chromosome 15 open reading frame 65 [Source:HGNC Symbol;Acc:HGNC:44654]	1.04161	0.00221349	0.0073193	1.10843	0.760475	1.35186	2.59023	2.48344	1.52531
ENSG00000268001			CTC-241F20.3		1.05528	1.04884e-05	6.20151e-05	0.942162	1.08639	0.853808	2.14364	1.76244	2.31622
ENSG00000269800	PLEKHA3P1		PLEKHA3P1	pleckstrin homology domain containing, family A member 3 pseudogene 1 [Source:HGNC Symbol;Acc:HGNC:19648]	1.05541	2.08788e-12	3.19256e-11	2.71564	2.66166	1.77877	5.26977	4.92683	5.14087
ENSG00000138653	NDST4	64579	NDST4	N-deacetylase/N-sulfotransferase (heparan glucosaminyl) 4 [Source:HGNC Symbol;Acc:HGNC:20779]	1.06009	0.000103965	0.000492974	1.21927	1.14071	1.70762	3.48341	2.884	2.14674
ENSG00000111846	GCNT2	2651	GCNT2	glucosaminyl (N-acetyl) transferase 2, I-branching enzyme (I blood group) [Source:HGNC Symbol;Acc:HGNC:4204]	1.06466	1.68008e-21	5.69333e-20	4.10117	5.10604	3.98444	10.093	9.09261	9.0389
ENSG00000125848	FLRT3	23767	FLRT3	fibronectin leucine rich transmembrane protein 3 [Source:HGNC Symbol;Acc:HGNC:3762]	1.06635	2.49597e-29	1.38453e-27	6.76139	6.78995	6.83046	15.5414	14.42	13.1064
ENSG00000269994		440173	RP11-276H19.2		1.06969	6.11982e-16	1.30721e-14	3.15901	2.98758	3.84214	6.60955	6.60916	7.51358
ENSG00000058085	LAMC2	3918	LAMC2	laminin, gamma 2 [Source:HGNC Symbol;Acc:HGNC:6493]	1.07143	1.9604e-05	0.00010908	0.831319	0.814794	1.28071	1.87568	1.88261	2.25972
ENSG00000164949	GEM	2669	GEM	GTP binding protein overexpressed in skeletal muscle [Source:HGNC Symbol;Acc:HGNC:4234]	1.07186	4.94421e-18	1.23284e-16	3.82407	3.85669	4.26904	7.41341	8.17133	9.15188
ENSG00000078018	MAP2	4133	MAP2	microtubule-associated protein 2 [Source:HGNC Symbol;Acc:HGNC:6839]	1.07207	2.21916e-09	2.38991e-08	2.05059	2.06415	2.34797	5.35909	4.56633	3.84153
ENSG00000271614	LINC00936		LINC00936	long intergenic non-protein coding RNA 936 [Source:HGNC Symbol;Acc:HGNC:27883]	1.07235	0.000359217	0.00147752	0.997583	1.03207	0.996109	2.05432	1.64228	2.76816
ENSG00000260317			RP11-48B3.4		1.07404	8.64601e-15	1.67243e-13	3.26985	3.96533	3.77098	7.94932	8.33155	6.77917
ENSG00000250983			RP11-91K8.2		1.07457	0.000196724	0.000869248	1.053	0.923434	1.06726	2.9475	2.04283	1.6383
ENSG00000232368	FTLP2		FTLP2	ferritin, light polypeptide pseudogene 2 [Source:HGNC Symbol;Acc:HGNC:4001]	1.0937	4.50942e-05	0.00023234	1.053	1.41231	1.49416	3.75137	2.40333	2.54219
ENSG00000143756	FBXO28	23219	FBXO28	F-box protein 28 [Source:HGNC Symbol;Acc:HGNC:29046]	1.09392	8.23081e-171	1.23654e-167	98.6499	96.4173	98.0456	202.574	216.7	204.731
ENSG00000261116			RP3-523K23.2		1.11093	4.62876e-08	4.13515e-07	1.21927	1.57527	1.42301	2.59023	3.28455	2.99413
ENSG00000261061			RP11-303E16.2		1.11311	5.9479e-24	2.45375e-22	4.82165	4.18261	4.48249	10.6289	9.33294	9.71681
ENSG00000274750	HIST1H3E		HIST1H3E	histone cluster 1, H3e [Source:HGNC Symbol;Acc:HGNC:4769]	1.12428	8.07233e-12	1.15315e-10	3.43612	2.60734	3.91329	6.25228	7.5705	7.3441
ENSG00000157502	MUM1L1	139221	MUM1L1	melanoma associated antigen (mutated) 1-like 1 [Source:HGNC Symbol;Acc:HGNC:26583]	1.12438	4.58576e-12	6.72678e-11	4.32286	4.07397	5.0517	8.93182	11.1354	8.75643
ENSG00000179750	APOBEC3B	9582	APOBEC3B	apolipoprotein B mRNA editing enzyme, catalytic polypeptide-like 3B [Source:HGNC Symbol;Acc:HGNC:17352]	1.13311	2.93433e-06	1.94415e-05	0.88674	0.869114	0.996109	2.59023	1.96272	1.69479
ENSG00000119703	ZC2HC1C	79696	ZC2HC1C	zinc finger, C2HC-type containing 1C [Source:HGNC Symbol;Acc:HGNC:20354]	1.13873	1.38814e-07	1.14901e-06	1.33011	1.03207	1.13841	2.76886	2.5235	2.54219
ENSG00000110324	IL10RA	3587	IL10RA	interleukin 10 receptor, alpha [Source:HGNC Symbol;Acc:HGNC:5964]	1.14572	1.80102e-06	1.23408e-05	0.942162	0.869114	0.924959	2.50091	1.92267	1.86427
ENSG00000064989	CALCRL	10203	CALCRL	calcitonin receptor-like [Source:HGNC Symbol;Acc:HGNC:16709]	1.15433	1.43981e-09	1.58758e-08	1.27469	1.73823	1.70762	3.21546	3.52489	3.61556
ENSG00000163637	PRICKLE2	166336	PRICKLE2	prickle homolog 2 (Drosophila) [Source:HGNC Symbol;Acc:HGNC:20340]	1.15525	7.84856e-33	5.44207e-31	5.70839	5.37764	6.97276	13.6657	12.8979	13.4454
ENSG00000147117	ZNF157	7712	ZNF157	zinc finger protein 157 [Source:HGNC Symbol;Acc:HGNC:12942]	1.16946	0.000174625	0.000781756	0.665055	0.869114	0.498055	2.14364	1.40194	1.35583
ENSG00000117600		9890	LPPR4	Lipid phosphate phosphatase-related protein type 4 [Source:UniProtKB/Swiss-Prot;Acc:Q7Z2D5]	1.17958	3.65008e-08	3.31171e-07	1.38553	1.03207	1.06726	2.9475	2.56355	2.59868
ENSG00000188613	NANOS1	340719	NANOS1	nanos homolog 1 (Drosophila) [Source:HGNC Symbol;Acc:HGNC:23044]	1.18707	1.27786e-33	9.25192e-32	8.5903	7.98498	9.03613	17.5064	20.7087	19.1512
ENSG00000260400			RP11-119F7.5		1.18734	5.94182e-41	6.30113e-39	9.6433	11.0812	9.88994	21.4364	23.3123	24.6875
ENSG00000261613		645644	FLJ42627	uncharacterized LOC645644 [Source:EntrezGene;Acc:645644]	1.1987	6.49861e-07	4.81731e-06	0.665055	1.19503	0.996109	1.87568	2.24311	2.31622
ENSG00000127325	BEST3	144453	BEST3	bestrophin 3 [Source:HGNC Symbol;Acc:HGNC:17105]	1.21441	9.36123e-06	5.59378e-05	0.942162	1.08639	0.569205	2.67955	1.88261	1.86427
ENSG00000148677	ANKRD1	27063	ANKRD1	ankyrin repeat domain 1 (cardiac muscle) [Source:HGNC Symbol;Acc:HGNC:15819]	1.21556	1.07161e-06	7.65714e-06	0.942162	0.923434	0.640356	2.23296	2.00278	1.80778
ENSG00000146006	LRRTM2	26045	LRRTM2	leucine rich repeat transmembrane neuronal 2 [Source:HGNC Symbol;Acc:HGNC:19409]	1.22641	2.46343e-05	0.000133808	2.6048	1.95551	2.91718	6.8775	6.489	4.124
ENSG00000124575	HIST1H1D	3007	HIST1H1D	histone cluster 1, H1d [Source:HGNC Symbol;Acc:HGNC:4717]	1.2288	3.93745e-37	3.51408e-35	68.8332	55.1344	63.9644	151.305	148.926	140.216
ENSG00000099365	STX1B	112755	STX1B	syntaxin 1B [Source:HGNC Symbol;Acc:HGNC:18539]	1.2469	6.52278e-16	1.38998e-14	8.53488	12.0046	9.60534	26.3489	22.2308	23.3881
ENSG00000138311	ZNF365	22891	ZNF365	zinc finger protein 365 [Source:HGNC Symbol;Acc:HGNC:18194]	1.25447	5.29397e-09	5.42888e-08	1.16385	1.08639	1.06726	3.03682	2.36328	2.82465
ENSG00000120149	MSX2	4488	MSX2	msh homeobox 2 [Source:HGNC Symbol;Acc:HGNC:7392]	1.26822	1.1808e-84	6.261e-82	13.6336	12.3306	12.1668	30.1002	31.3635	30.2238
ENSG00000145451	GLRA3	8001	GLRA3	glycine receptor, alpha 3 [Source:HGNC Symbol;Acc:HGNC:4328]	1.26922	6.2458e-05	0.000313385	0.665055	0.488877	0.498055	1.87568	1.20167	1.18636
ENSG00000189184	PCDH18	54510	PCDH18	protocadherin 18 [Source:HGNC Symbol;Acc:HGNC:14268]	1.28337	4.39966e-53	8.01183e-51	8.64572	7.17019	8.82268	21.1684	19.3468	19.7161
ENSG00000272446			RP1-225E12.3		1.29839	1.27199e-05	7.39009e-05	0.554213	0.597516	0.498055	1.87568	1.24172	1.24285
ENSG00000198131	ZNF544	27300	ZNF544	zinc finger protein 544 [Source:HGNC Symbol;Acc:HGNC:16759]	1.30515	3.48969e-08	3.17578e-07	1.10843	0.977753	0.498055	2.32227	1.96272	2.4857
ENSG00000169435	RASSF6	166824	RASSF6	Ras association (RalGDS/AF-6) domain family member 6 [Source:HGNC Symbol;Acc:HGNC:20796]	1.31549	1.47373e-05	8.42372e-05	0.498791	1.30367	0.782657	2.41159	2.04283	2.14674
ENSG00000179841	AKAP5	9495	AKAP5	A kinase (PRKA) anchor protein 5 [Source:HGNC Symbol;Acc:HGNC:375]	1.33976	3.0206e-66	8.37776e-64	9.08909	7.76771	8.75153	22.4189	20.8289	22.0323
ENSG00000132002	DNAJB1	3337	DNAJB1	DnaJ (Hsp40) homolog, subfamily B, member 1 [Source:HGNC Symbol;Acc:HGNC:5270]	1.36316	2.10919e-112	2.11247e-109	38.1853	35.4707	37.2829	90.658	100.579	92.9876
ENSG00000213424	KRT222	125113	KRT222	keratin 222 [Source:HGNC Symbol;Acc:HGNC:28695]	1.3829	2.11679e-08	1.99589e-07	0.942162	0.543196	1.20956	2.23296	2.40333	2.14674
ENSG00000173530	TNFRSF10D	8793	TNFRSF10D	tumor necrosis factor receptor superfamily, member 10d, decoy with truncated death domain [Source:HGNC Symbol;Acc:HGNC:11907]	1.38839	1.4454e-68	4.34293e-66	8.14693	7.44179	9.03613	22.4189	21.3095	20.62
ENSG00000265972	TXNIP	10628	TXNIP	thioredoxin interacting protein [Source:HGNC Symbol;Acc:HGNC:16952]	1.3908	4.62803e-88	2.69143e-85	45.4454	45.2482	45.3941	127.636	120.127	109.766
ENSG00000164440	TXLNB	167838	TXLNB	taxilin beta [Source:HGNC Symbol;Acc:HGNC:21617]	1.39245	2.37704e-14	4.37632e-13	1.60722	1.35799	1.70762	4.28727	4.12572	3.84153
ENSG00000102230	PCYT1B	9468	PCYT1B	phosphate cytidylyltransferase 1, choline, beta [Source:HGNC Symbol;Acc:HGNC:8755]	1.41308	2.87701e-31	1.81352e-29	3.10359	3.96533	3.13063	8.75319	9.53322	8.81292
ENSG00000198774	RASSF9	9182	RASSF9	Ras association (RalGDS/AF-6) domain family (N-terminal) member 9 [Source:HGNC Symbol;Acc:HGNC:15739]	1.4258	1.37903e-05	7.9378e-05	1.053	0.977753	1.06726	4.01932	2.163	2.4292
ENSG00000261546			CTD-2555A7.3		1.47326	0.000140205	0.000643485	0.609634	1.41231	1.70762	3.30477	2.96411	4.01101
ENSG00000172156	CCL11	6356	CCL11	chemokine (C-C motif) ligand 11 [Source:HGNC Symbol;Acc:HGNC:10610]	1.48264	0.000213149	0.000931778	1.93974	1.46663	1.56531	7.14546	3.12433	3.89802
ENSG00000228815	MARK2P13		MARK2P13	MAP/microtubule affinity-regulating kinase 2 pseudogene 13 [Source:HGNC Symbol;Acc:HGNC:39804]	1.53469	3.55927e-58	7.82518e-56	18.3444	17.165	18.9261	58.1462	51.7117	48.2451
ENSG00000230795	HLA-K		HLA-K	major histocompatibility complex, class I, K (pseudogene) [Source:HGNC Symbol;Acc:HGNC:4969]	1.65894	0.0188917	0.0458075	0.498791	1.30367	0.142301	0.446591	3.36467	2.37271
ENSG00000166963	MAP1A	4130	MAP1A	microtubule-associated protein 1A [Source:HGNC Symbol;Acc:HGNC:6835]	1.73374	5.51854e-79	2.48721e-76	17.236	20.8044	17.6454	64.7557	63.2877	57.7924
ENSG00000118407	FILIP1	27145	FILIP1	filamin A interacting protein 1 [Source:HGNC Symbol;Acc:HGNC:21015]	1.73846	7.80876e-09	7.8209e-08	1.66264	1.08639	0.640356	4.10864	4.16578	3.33309
ENSG00000205413	SAMD9	54809	SAMD9	sterile alpha motif domain containing 9 [Source:HGNC Symbol;Acc:HGNC:1348]	1.74372	1.30896e-29	7.42072e-28	2.71564	2.00983	1.63647	7.59205	7.53044	6.60969
ENSG00000139269	INHBE	83729	INHBE	inhibin, beta E [Source:HGNC Symbol;Acc:HGNC:24029]	1.75173	4.34444e-18	1.09235e-16	3.43612	2.55302	3.77098	9.11046	10.815	12.5415
ENSG00000152137	HSPB8	26353	HSPB8	heat shock 22kDa protein 8 [Source:HGNC Symbol;Acc:HGNC:30171]	1.78684	1.00282e-19	2.91593e-18	1.21927	1.08639	0.996109	4.37659	3.76522	3.61556
ENSG00000128383	APOBEC3A		APOBEC3A	apolipoprotein B mRNA editing enzyme, catalytic polypeptide-like 3A [Source:HGNC Symbol;Acc:HGNC:17343]	1.79083	1.15835e-22	4.24448e-21	2.99275	2.11847	2.13452	7.23478	9.33294	8.36098
ENSG00000168386	FILIP1L	11259	FILIP1L	filamin A interacting protein 1-like [Source:HGNC Symbol;Acc:HGNC:24589]	1.79644	2.43744e-12	3.69884e-11	1.49637	0.869114	0.924959	3.75137	3.36467	4.51945
ENSG00000174130	TLR6	10333	TLR6	toll-like receptor 6 [Source:HGNC Symbol;Acc:HGNC:16711]	1.81778	1.31212e-10	1.62913e-09	0.720476	0.543196	0.782657	2.76886	2.60361	1.86427
ENSG00000119917	IFIT3	3437	IFIT3	interferon-induced protein with tetratricopeptide repeats 3 [Source:HGNC Symbol;Acc:HGNC:5411]	1.97226	2.64365e-10	3.16255e-09	0.554213	0.325918	0.355753	1.87568	1.52211	1.69479
ENSG00000167895	TMC8	147138	TMC8	transmembrane channel-like 8 [Source:HGNC Symbol;Acc:HGNC:20474]	2.08758	5.30569e-28	2.7251e-26	0.942162	1.19503	1.06726	5.18046	4.44616	4.34997
ENSG00000138798	EGF	1950	EGF	epidermal growth factor [Source:HGNC Symbol;Acc:HGNC:3229]	2.1724	9.16718e-19	2.43095e-17	0.609634	0.543196	0.853808	3.03682	3.12433	2.71167
ENSG00000136487	PNPLA6,GH2	2689	GH2	growth hormone 2 [Source:HGNC Symbol;Acc:HGNC:4262]	5.53601	2.78494e-43	3.39235e-41	0.166264	0	0	3.39409	2.884	3.16361
ENSG00000173110	HSPA6	3310	HSPA6	heat shock 70kDa protein 6 (HSP70B') [Source:HGNC Symbol;Acc:HGNC:5239]	6.01114	1.2044e-205	2.1713e-202	0.44337	0.271598	0.426904	22.2402	26.4367	24.9135
ENSG00000111732	AICDA	57379	AICDA	activation-induced cytidine deaminase [Source:HGNC Symbol;Acc:HGNC:13203]	6.53868	1.91052e-34	1.47191e-32	0.110843	0.0543196	0	8.30659	5.24728	5.14087
ENSG00000172794	RAB37	326624	RAB37	RAB37, member RAS oncogene family [Source:HGNC Symbol;Acc:HGNC:30268]	6.76852	0	0	0.332528	0.380237	0.498055	45.5523	45.6233	40.788
ENSG00000114204	SERPINI2	5276	SERPINI2	serpin peptidase inhibitor, clade I (pancpin), member 2 [Source:HGNC Symbol;Acc:HGNC:8945]	6.90875	6.58556e-240	1.48406e-236	0.221685	0.108639	0.0711507	18.8461	16.6631	17.7388
ENSG00000128394	APOBEC3F	200316	APOBEC3F	apolipoprotein B mRNA editing enzyme, catalytic polypeptide-like 3F [Source:HGNC Symbol;Acc:HGNC:17356]	7.2707	4.0098e-82	1.95375e-79	3.60238	3.91101	4.12674	835.84	478.263	484.88
ENSG00000143257	NR1I3	9970	NR1I3	nuclear receptor subfamily 1, group I, member 3 [Source:HGNC Symbol;Acc:HGNC:7969]	7.55227	5.42817e-237	1.08732e-233	0.0554213	0.0543196	0.142301	15.8093	16.4228	16.157
ENSG00000124701	APOBEC2	10930	APOBEC2	apolipoprotein B mRNA editing enzyme, catalytic polypeptide-like 2 [Source:HGNC Symbol;Acc:HGNC:605]	8.26964	4.47068e-49	6.83028e-47	0	0.0543196	0.0711507	19.0248	11.1755	13.3889
ENSG00000275431		101927339	CTB-186H2.3		8.60442	1.85456e-140	2.57184e-137	0.166264	0.108639	0.0711507	57.6996	48.1067	41.3529
ENSG00000259384	GH1	2688	GH1	growth hormone 1 [Source:HGNC Symbol;Acc:HGNC:4261]	12.1712	0	0	0.554213	0.597516	0.284603	2414.45	2217.27	2314.13
ENSG00000257281			RP11-1K3.1		13.0106	0	0	0.0554213	0	0.0711507	365.222	380.488	412.287
ENSG00000239713	APOBEC3G	60489	APOBEC3G	apolipoprotein B mRNA editing enzyme, catalytic polypeptide-like 3G [Source:HGNC Symbol;Acc:HGNC:17357]	15.8972	0	0	0.554213	0.488877	0.640356	34972.1	34067	33783.9
