# Supplementary material for: The double-domain cytidine deaminase APOBEC3G is a cellular site-specific RNA editing enzyme
Source: Sci Rep. 2016 Dec 15;6:39100. doi: 10.1038/srep39100 (PMC5156925; doi:10.1038/srep39100)
Supplement: Supplementary Dataset 10 [file srep39100-s5.xls]

## Sheet: Sheet1
The double-domain cytidine deaminase APOBEC3G is a cellular site-specific RNA editing enzyme
Shraddha Sharma1, Santosh K. Patnaik2, Robert T. Taggart1, Bora E. Baysal1*
Departments of 1Pathology and 2Thoracic Surgery, Roswell Park Cancer Institute
Buffalo, NY, 14263
Supplementary Table S10
Oligonucleotide primers
RT-PCT primers*
Gene	Forward (5’-to-3’)	Reverse (5’-to-3’)	CDNA SIZE (bp)#	GDNA SIZE (bp)#
ACIN1	AGGAGGCTGTTGTGGATCTTCA	AGTTCGGACTGGGTCATCAATGG	347	1235
CDC6	GAGAACTAGCCAAAGTTCACCA	CTGGGCAGTCCTCAAGGACATG	392	2308
CHMP4B	CCCTCCAGGCACTGAAGCGTA	CGGGTTTTGATGGTAGGGCTAT	417	3734
CLASP1	TTCGACGATGAAGATTCTGTGGA	CTGTACTACAGGTACATCATCAA	219	7421
GOLGA5#1	TCCAAAGATCCAAAGAGACTCAAG	CTCCTGCTCTCTCTTCAGAGTG	353	3423
GOLGA5#2	GCACTCGTCTGCGAAATGTTCC	CTTCTTGCAGATCCCAAGTCTAG	335	3972
ITFG1	TGCTTACTGCTATAGCTCTCA	CAAGCCAGAATTTGTGTTTCAAC	204	3298
KIAA1715	CTGTTACTCCAGCCCTATCATCA	CCTTCAAAGCCATGCCATTATGAG	234	9224
MAPK1	CTGTAGGCTGCATTCTGGCA	CAATCCTCTTGTGTGGGTTGAATG	270	15849
MED1	GACTTCATTGCCAAAGTTGTTCAAAG	AAGGGCTGCTTCCATAAAGGGT	523	4827
NFAT5	CAGAACCTTTCCCAGGAAACTCA	GAAGTGGAGAAATTGAGTTCG	268	268
NFRKB	CAGAACCAGCTAAGTCTAGCT	TTTGACGGGCACAGTGGCCAT	323	1068
NMT1	CCCTGCTCTCGCAACTCAAG	TTCACAGGCTGATCCTGGGCT	259	20442
NVL	TGAGACGTGCGGGAAGGTTCGA	CTCTTAGCAACCCCAGCAGCCT	351	6374
PRPSAP2	GATGACATCATTGATGATGTTGACAG	GCCTCTGAAAGGATCATGCTGAT	239	1821
RBM14	GGCTGTCGCCATGTCGAAAAG	CGAATAGCGTGCGTAATCGGAA	166	948
RFX7	GCAATGGAGTGACTAATCTTCCT	TTGGAGAGCGAATGGTGAGTG	330	1790
SCD	CACTTGGGAGCCCTGTATGG	TGTTTGCGCACAAGCAGCCAA	323	6272
SGPL1	AGCTCACCAGGAAGATGCCCAT	TCCCCTCTTGCCAGAAGGCGT	204	6459
SUCLA2	CCAGGAGAGAATACTACTTTGCA	GTTTTCTGCTGCTGATTCCAC	230	19908
TM7SF3	GACAGTTACTGGTCCACAAGC	CTAGGGTCCAGAATGTTTGTCAC	263	1531
MED1 Sequencing primer	TACCATTGGCTCGAGTCCGA
gDNA PCR primers*
CHMP4B	GATATGATACCTGTCCATTGC	CCAAATAGAGAAAGTGTCCCTC	-	314
CLASP1	TTCGACGATGAAGATTCTGTGGA	GGGGACTGTATCACTTCTGAG	-	250
GOLGA5#1	GAAACTGTACGTGCTCTGAGA	GTGGATACACTACAATGTTTACC	-	354
ITFG1	ATCTGCTAATTGCTGGAGACTT	CAAGCCAGAATTTGTGTTTCAAC	-	237
KIAA1715	GAATCTACTACAGAATCTACTAGC	CCTGTTTTGTGGACCATCACC	-	351
MED1	CTCAGGTCTCATTCAGCAGCT	CTCAGGTGGTAATCTTGATGAC	-	645
PRPSAP2	GATGACATCATTGATGATGTTGACAG	AGGCGTGAACCACTGCACCCA	-	288
RFX7	CAGGCTAGACCTGTTAAATCTGA	TTGGAGAGCGAATGGTGAGTG	-	279
SCD	CTAGCATCCAGAGAGTGTCT	ATAGTGTGGAGGACAAACAGCT	-	258
TM7SF3	GGACTAACTCACCAGAAAGTC	CTAGGGTCCAGAATGTTTGTCAC	-	277
KIAA1715 In vitro RNA/DNA deamination primers
KIAA1715-RNA(+T7)-F	TAATACGACTCACTATAGGGCTGTTACTCCAGCCCTATCATCA			405
KIAA1715-RNA-R	CTGATGAAAGCACACTTCCTG
Sequencing primer for KIAA1715 cDNA	TGCTACTTCAGTGCCTGGAATG
MED1-T7-WT-F	TAATACGACTCACTATAGGGGGCTCGAGTCCGACCCCTCCT			236
MED1-M1-R1	CTTTTTCTTGGTCTTGTTGCTGGCCGAGC (mutated from CC in the WT MED1 RNA to GG)
MED1-M1-R2	CTTTTTCTTGGTCTTGTTGCTGG
Sequencing primer for ART MED1 cDNA	T7 promoter
A3G Site-directed mutagenesis primers
Mutation	Primer 1 (5’-to-3’)^	Primer 2 (5’-to-3’)
H65R (c.194 A>G)	CTTAAGTACCgCCCAGAGATG	TTCGGAATACACCTGGCC
E67Q (c.199 G>C)	GTACCACCCAcAGATGAGATTC	TTAAGTTCGGAATACACCTG
W94A (c.280-282 TGG>GCC)	GTACATATCCgccAGCCCCTGCAC	CAGGTGACCTCATACTCC
C97S (c.289 T>A)	CTGGAGCCCCaGCACAAAGTG	GATATGTACCAGGTGACCTC
C100S (c.298 T>A)	CTGCACAAAGaGTACAAGGGATATG	GGGCTCCAGGATATGTAC
W127A (c. 379-381 TGG>GCC)	CTACTACTTCgccGACCCAGATTACCAGGAG	AGGCGGGCAACAAAGATG
D128K (c.382-384 GAC>AAG)	CTACTTCTGGaagCCAGATTACCAG	TAGAGGCGGGCAACAAAG
P129A (c.385 C>G)	CTTCTGGGACgCAGATTACCAG	TAGTAGAGGCGGGCAACA
C291S (c.871-873 TGT>AGC)	CTGCTTCAGCagcGCCCAGGAAATG	GGGCTCCAGGAGGTGAAG
*Underlined primers were used for Sanger sequencing
# Expected amplicons sizes are determined by UCSC genome browser's In-Silico PCR tool
^Nucleotides in lower case indicate designed mutations
